# Supplementary material for: Temporal distortion for angry faces: Testing visual attention and action preparation accounts
Source: Q J Exp Psychol (Hove). 2023 May 30;77(9):1800–12. doi: 10.1177/17470218231172856 (PMC11373163; doi:10.1177/17470218231172856)
Supplement: sj-csv-2-qjp-10.1177_17470218231172856 – Supplemental material for Temporal distortion for angry faces: Testing visual attention and action preparation accounts [file sj-csv-2-qjp-10.1177_17470218231172856.csv]

	Range	SubjectID	plong	total	Cue	Expression	PictureDur	Normalised	prop
1	long	P30	0	8	Central	Angry	400	0.38647343	0
2	long	P31	0	8	Central	Angry	400	0.38647343	0
3	long	P32	0	8	Central	Angry	400	0.38647343	0
4	long	P33	0	8	Central	Angry	400	0.38647343	0
5	long	P34	1	8	Central	Angry	400	0.38647343	0.125
6	long	P35	1	8	Central	Angry	400	0.38647343	0.125
7	long	P36	0	8	Central	Angry	400	0.38647343	0
8	long	P37	2	8	Central	Angry	400	0.38647343	0.25
9	long	P38	1	8	Central	Angry	400	0.38647343	0.125
10	long	P39	0	8	Central	Angry	400	0.38647343	0
11	long	P40	0	8	Central	Angry	400	0.38647343	0
12	long	P41	0	8	Central	Angry	400	0.38647343	0
13	long	P42	1	8	Central	Angry	400	0.38647343	0.125
14	long	P43	0	8	Central	Angry	400	0.38647343	0
15	long	P44	0	8	Central	Angry	400	0.38647343	0
16	long	P45	0	8	Central	Angry	400	0.38647343	0
17	long	P46	0	8	Central	Angry	400	0.38647343	0
18	long	P47	0	8	Central	Angry	400	0.38647343	0
19	long	P48	0	8	Central	Angry	400	0.38647343	0
20	long	P49	0	8	Central	Angry	400	0.38647343	0
21	long	P50	2	8	Central	Angry	400	0.38647343	0.25
22	long	P51	0	8	Central	Angry	400	0.38647343	0
23	long	P52	0	8	Central	Angry	400	0.38647343	0
24	long	P53	0	8	Central	Angry	400	0.38647343	0
25	long	P54	1	8	Central	Angry	400	0.38647343	0.125
26	long	P56	1	8	Central	Angry	400	0.38647343	0.125
27	long	P57	0	8	Central	Angry	400	0.38647343	0
28	long	P58	1	8	Central	Angry	400	0.38647343	0.125
29	long	P30	0	8	Central	Angry	600	0.579710145	0
30	long	P31	0	8	Central	Angry	600	0.579710145	0
31	long	P32	1	8	Central	Angry	600	0.579710145	0.125
32	long	P33	0	8	Central	Angry	600	0.579710145	0
33	long	P34	2	8	Central	Angry	600	0.579710145	0.25
34	long	P35	0	8	Central	Angry	600	0.579710145	0
35	long	P36	0	8	Central	Angry	600	0.579710145	0
36	long	P37	1	8	Central	Angry	600	0.579710145	0.125
37	long	P38	0	8	Central	Angry	600	0.579710145	0
38	long	P39	0	8	Central	Angry	600	0.579710145	0
39	long	P40	1	8	Central	Angry	600	0.579710145	0.125
40	long	P41	0	8	Central	Angry	600	0.579710145	0
41	long	P42	1	8	Central	Angry	600	0.579710145	0.125
42	long	P43	0	8	Central	Angry	600	0.579710145	0
43	long	P44	0	8	Central	Angry	600	0.579710145	0
44	long	P45	1	8	Central	Angry	600	0.579710145	0.125
45	long	P46	0	8	Central	Angry	600	0.579710145	0
46	long	P47	1	8	Central	Angry	600	0.579710145	0.125
47	long	P48	1	8	Central	Angry	600	0.579710145	0.125
48	long	P49	0	8	Central	Angry	600	0.579710145	0
49	long	P50	3	8	Central	Angry	600	0.579710145	0.375
50	long	P51	2	8	Central	Angry	600	0.579710145	0.25
51	long	P52	1	8	Central	Angry	600	0.579710145	0.125
52	long	P53	0	8	Central	Angry	600	0.579710145	0
53	long	P54	2	8	Central	Angry	600	0.579710145	0.25
54	long	P56	0	8	Central	Angry	600	0.579710145	0
55	long	P57	0	8	Central	Angry	600	0.579710145	0
56	long	P58	0	8	Central	Angry	600	0.579710145	0
57	long	P30	0	8	Central	Angry	800	0.77294686	0
58	long	P31	0	8	Central	Angry	800	0.77294686	0
59	long	P32	3	8	Central	Angry	800	0.77294686	0.375
60	long	P33	1	8	Central	Angry	800	0.77294686	0.125
61	long	P34	5	8	Central	Angry	800	0.77294686	0.625
62	long	P35	4	8	Central	Angry	800	0.77294686	0.5
63	long	P36	2	8	Central	Angry	800	0.77294686	0.25
64	long	P37	2	8	Central	Angry	800	0.77294686	0.25
65	long	P38	2	8	Central	Angry	800	0.77294686	0.25
66	long	P39	3	8	Central	Angry	800	0.77294686	0.375
67	long	P40	0	8	Central	Angry	800	0.77294686	0
68	long	P41	5	8	Central	Angry	800	0.77294686	0.625
69	long	P42	8	8	Central	Angry	800	0.77294686	1
70	long	P43	1	8	Central	Angry	800	0.77294686	0.125
71	long	P44	0	8	Central	Angry	800	0.77294686	0
72	long	P45	6	8	Central	Angry	800	0.77294686	0.75
73	long	P46	1	8	Central	Angry	800	0.77294686	0.125
74	long	P47	6	8	Central	Angry	800	0.77294686	0.75
75	long	P48	4	8	Central	Angry	800	0.77294686	0.5
76	long	P49	2	8	Central	Angry	800	0.77294686	0.25
77	long	P50	6	8	Central	Angry	800	0.77294686	0.75
78	long	P51	7	8	Central	Angry	800	0.77294686	0.875
79	long	P52	2	8	Central	Angry	800	0.77294686	0.25
80	long	P53	0	8	Central	Angry	800	0.77294686	0
81	long	P54	4	8	Central	Angry	800	0.77294686	0.5
82	long	P56	2	8	Central	Angry	800	0.77294686	0.25
83	long	P57	2	8	Central	Angry	800	0.77294686	0.25
84	long	P58	0	8	Central	Angry	800	0.77294686	0
85	long	P30	1	8	Central	Angry	1000	0.966183575	0.125
86	long	P31	4	8	Central	Angry	1000	0.966183575	0.5
87	long	P32	4	8	Central	Angry	1000	0.966183575	0.5
88	long	P33	2	8	Central	Angry	1000	0.966183575	0.25
89	long	P34	7	8	Central	Angry	1000	0.966183575	0.875
90	long	P35	1	8	Central	Angry	1000	0.966183575	0.125
91	long	P36	4	8	Central	Angry	1000	0.966183575	0.5
92	long	P37	3	8	Central	Angry	1000	0.966183575	0.375
93	long	P38	4	8	Central	Angry	1000	0.966183575	0.5
94	long	P39	2	8	Central	Angry	1000	0.966183575	0.25
95	long	P40	2	8	Central	Angry	1000	0.966183575	0.25
96	long	P41	8	8	Central	Angry	1000	0.966183575	1
97	long	P42	8	8	Central	Angry	1000	0.966183575	1
98	long	P43	3	8	Central	Angry	1000	0.966183575	0.375
99	long	P44	1	8	Central	Angry	1000	0.966183575	0.125
100	long	P45	7	8	Central	Angry	1000	0.966183575	0.875
101	long	P46	2	8	Central	Angry	1000	0.966183575	0.25
102	long	P47	7	8	Central	Angry	1000	0.966183575	0.875
103	long	P48	5	8	Central	Angry	1000	0.966183575	0.625
104	long	P49	5	8	Central	Angry	1000	0.966183575	0.625
105	long	P50	7	8	Central	Angry	1000	0.966183575	0.875
106	long	P51	4	8	Central	Angry	1000	0.966183575	0.5
107	long	P52	6	8	Central	Angry	1000	0.966183575	0.75
108	long	P53	6	8	Central	Angry	1000	0.966183575	0.75
109	long	P54	2	8	Central	Angry	1000	0.966183575	0.25
110	long	P56	4	8	Central	Angry	1000	0.966183575	0.5
111	long	P57	3	8	Central	Angry	1000	0.966183575	0.375
112	long	P58	3	8	Central	Angry	1000	0.966183575	0.375
113	long	P30	2	8	Central	Angry	1200	1.15942029	0.25
114	long	P31	6	8	Central	Angry	1200	1.15942029	0.75
115	long	P32	7	8	Central	Angry	1200	1.15942029	0.875
116	long	P33	4	8	Central	Angry	1200	1.15942029	0.5
117	long	P34	7	8	Central	Angry	1200	1.15942029	0.875
118	long	P35	2	8	Central	Angry	1200	1.15942029	0.25
119	long	P36	5	8	Central	Angry	1200	1.15942029	0.625
120	long	P37	5	8	Central	Angry	1200	1.15942029	0.625
121	long	P38	4	8	Central	Angry	1200	1.15942029	0.5
122	long	P39	7	8	Central	Angry	1200	1.15942029	0.875
123	long	P40	7	8	Central	Angry	1200	1.15942029	0.875
124	long	P41	8	8	Central	Angry	1200	1.15942029	1
125	long	P42	8	8	Central	Angry	1200	1.15942029	1
126	long	P43	7	8	Central	Angry	1200	1.15942029	0.875
127	long	P44	4	8	Central	Angry	1200	1.15942029	0.5
128	long	P45	7	8	Central	Angry	1200	1.15942029	0.875
129	long	P46	5	8	Central	Angry	1200	1.15942029	0.625
130	long	P47	8	8	Central	Angry	1200	1.15942029	1
131	long	P48	7	8	Central	Angry	1200	1.15942029	0.875
132	long	P49	4	8	Central	Angry	1200	1.15942029	0.5
133	long	P50	7	8	Central	Angry	1200	1.15942029	0.875
134	long	P51	8	8	Central	Angry	1200	1.15942029	1
135	long	P52	7	8	Central	Angry	1200	1.15942029	0.875
136	long	P53	2	8	Central	Angry	1200	1.15942029	0.25
137	long	P54	5	8	Central	Angry	1200	1.15942029	0.625
138	long	P56	5	8	Central	Angry	1200	1.15942029	0.625
139	long	P57	7	8	Central	Angry	1200	1.15942029	0.875
140	long	P58	5	8	Central	Angry	1200	1.15942029	0.625
141	long	P30	4	8	Central	Angry	1400	1.352657005	0.5
142	long	P31	6	8	Central	Angry	1400	1.352657005	0.75
143	long	P32	7	8	Central	Angry	1400	1.352657005	0.875
144	long	P33	8	8	Central	Angry	1400	1.352657005	1
145	long	P34	7	8	Central	Angry	1400	1.352657005	0.875
146	long	P35	7	8	Central	Angry	1400	1.352657005	0.875
147	long	P36	8	8	Central	Angry	1400	1.352657005	1
148	long	P37	8	8	Central	Angry	1400	1.352657005	1
149	long	P38	5	8	Central	Angry	1400	1.352657005	0.625
150	long	P39	8	8	Central	Angry	1400	1.352657005	1
151	long	P40	6	8	Central	Angry	1400	1.352657005	0.75
152	long	P41	8	8	Central	Angry	1400	1.352657005	1
153	long	P42	8	8	Central	Angry	1400	1.352657005	1
154	long	P43	8	8	Central	Angry	1400	1.352657005	1
155	long	P44	6	8	Central	Angry	1400	1.352657005	0.75
156	long	P45	8	8	Central	Angry	1400	1.352657005	1
157	long	P46	5	8	Central	Angry	1400	1.352657005	0.625
158	long	P47	7	8	Central	Angry	1400	1.352657005	0.875
159	long	P48	7	8	Central	Angry	1400	1.352657005	0.875
160	long	P49	7	8	Central	Angry	1400	1.352657005	0.875
161	long	P50	6	8	Central	Angry	1400	1.352657005	0.75
162	long	P51	6	8	Central	Angry	1400	1.352657005	0.75
163	long	P52	8	8	Central	Angry	1400	1.352657005	1
164	long	P53	7	8	Central	Angry	1400	1.352657005	0.875
165	long	P54	4	8	Central	Angry	1400	1.352657005	0.5
166	long	P56	8	8	Central	Angry	1400	1.352657005	1
167	long	P57	8	8	Central	Angry	1400	1.352657005	1
168	long	P58	6	8	Central	Angry	1400	1.352657005	0.75
169	long	P30	7	8	Central	Angry	1600	1.54589372	0.875
170	long	P31	8	8	Central	Angry	1600	1.54589372	1
171	long	P32	8	8	Central	Angry	1600	1.54589372	1
172	long	P33	8	8	Central	Angry	1600	1.54589372	1
173	long	P34	8	8	Central	Angry	1600	1.54589372	1
174	long	P35	7	8	Central	Angry	1600	1.54589372	0.875
175	long	P36	8	8	Central	Angry	1600	1.54589372	1
176	long	P37	8	8	Central	Angry	1600	1.54589372	1
177	long	P38	7	8	Central	Angry	1600	1.54589372	0.875
178	long	P39	8	8	Central	Angry	1600	1.54589372	1
179	long	P40	7	8	Central	Angry	1600	1.54589372	0.875
180	long	P41	8	8	Central	Angry	1600	1.54589372	1
181	long	P42	8	8	Central	Angry	1600	1.54589372	1
182	long	P43	7	8	Central	Angry	1600	1.54589372	0.875
183	long	P44	7	8	Central	Angry	1600	1.54589372	0.875
184	long	P45	8	8	Central	Angry	1600	1.54589372	1
185	long	P46	8	8	Central	Angry	1600	1.54589372	1
186	long	P47	8	8	Central	Angry	1600	1.54589372	1
187	long	P48	8	8	Central	Angry	1600	1.54589372	1
188	long	P49	8	8	Central	Angry	1600	1.54589372	1
189	long	P50	8	8	Central	Angry	1600	1.54589372	1
190	long	P51	8	8	Central	Angry	1600	1.54589372	1
191	long	P52	8	8	Central	Angry	1600	1.54589372	1
192	long	P53	8	8	Central	Angry	1600	1.54589372	1
193	long	P54	6	8	Central	Angry	1600	1.54589372	0.75
194	long	P56	7	8	Central	Angry	1600	1.54589372	0.875
195	long	P57	7	8	Central	Angry	1600	1.54589372	0.875
196	long	P58	7	8	Central	Angry	1600	1.54589372	0.875
197	long	P30	0	8	Central	Neutral	400	0.373482726	0
198	long	P31	0	8	Central	Neutral	400	0.373482726	0
199	long	P32	0	8	Central	Neutral	400	0.373482726	0
200	long	P33	0	8	Central	Neutral	400	0.373482726	0
201	long	P34	0	8	Central	Neutral	400	0.373482726	0
202	long	P35	0	8	Central	Neutral	400	0.373482726	0
203	long	P36	1	8	Central	Neutral	400	0.373482726	0.125
204	long	P37	0	8	Central	Neutral	400	0.373482726	0
205	long	P38	0	8	Central	Neutral	400	0.373482726	0
206	long	P39	1	8	Central	Neutral	400	0.373482726	0.125
207	long	P40	0	8	Central	Neutral	400	0.373482726	0
208	long	P41	1	8	Central	Neutral	400	0.373482726	0.125
209	long	P42	0	8	Central	Neutral	400	0.373482726	0
210	long	P43	0	8	Central	Neutral	400	0.373482726	0
211	long	P44	0	8	Central	Neutral	400	0.373482726	0
212	long	P45	0	8	Central	Neutral	400	0.373482726	0
213	long	P46	0	8	Central	Neutral	400	0.373482726	0
214	long	P47	0	8	Central	Neutral	400	0.373482726	0
215	long	P48	0	8	Central	Neutral	400	0.373482726	0
216	long	P49	0	8	Central	Neutral	400	0.373482726	0
217	long	P50	1	8	Central	Neutral	400	0.373482726	0.125
218	long	P51	1	8	Central	Neutral	400	0.373482726	0.125
219	long	P52	0	8	Central	Neutral	400	0.373482726	0
220	long	P53	0	8	Central	Neutral	400	0.373482726	0
221	long	P54	1	8	Central	Neutral	400	0.373482726	0.125
222	long	P56	0	8	Central	Neutral	400	0.373482726	0
223	long	P57	0	8	Central	Neutral	400	0.373482726	0
224	long	P58	0	8	Central	Neutral	400	0.373482726	0
225	long	P30	0	8	Central	Neutral	600	0.56022409	0
226	long	P31	1	8	Central	Neutral	600	0.56022409	0.125
227	long	P32	1	8	Central	Neutral	600	0.56022409	0.125
228	long	P33	0	8	Central	Neutral	600	0.56022409	0
229	long	P34	1	8	Central	Neutral	600	0.56022409	0.125
230	long	P35	0	8	Central	Neutral	600	0.56022409	0
231	long	P36	0	8	Central	Neutral	600	0.56022409	0
232	long	P37	0	8	Central	Neutral	600	0.56022409	0
233	long	P38	1	8	Central	Neutral	600	0.56022409	0.125
234	long	P39	0	8	Central	Neutral	600	0.56022409	0
235	long	P40	1	8	Central	Neutral	600	0.56022409	0.125
236	long	P41	1	8	Central	Neutral	600	0.56022409	0.125
237	long	P42	1	8	Central	Neutral	600	0.56022409	0.125
238	long	P43	1	8	Central	Neutral	600	0.56022409	0.125
239	long	P44	0	8	Central	Neutral	600	0.56022409	0
240	long	P45	0	8	Central	Neutral	600	0.56022409	0
241	long	P46	1	8	Central	Neutral	600	0.56022409	0.125
242	long	P47	2	8	Central	Neutral	600	0.56022409	0.25
243	long	P48	1	8	Central	Neutral	600	0.56022409	0.125
244	long	P49	0	8	Central	Neutral	600	0.56022409	0
245	long	P50	1	8	Central	Neutral	600	0.56022409	0.125
246	long	P51	0	8	Central	Neutral	600	0.56022409	0
247	long	P52	2	8	Central	Neutral	600	0.56022409	0.25
248	long	P53	0	8	Central	Neutral	600	0.56022409	0
249	long	P54	0	8	Central	Neutral	600	0.56022409	0
250	long	P56	1	8	Central	Neutral	600	0.56022409	0.125
251	long	P57	0	8	Central	Neutral	600	0.56022409	0
252	long	P58	0	8	Central	Neutral	600	0.56022409	0
253	long	P30	0	8	Central	Neutral	800	0.746965453	0
254	long	P31	1	8	Central	Neutral	800	0.746965453	0.125
255	long	P32	1	8	Central	Neutral	800	0.746965453	0.125
256	long	P33	0	8	Central	Neutral	800	0.746965453	0
257	long	P34	5	8	Central	Neutral	800	0.746965453	0.625
258	long	P35	2	8	Central	Neutral	800	0.746965453	0.25
259	long	P36	0	8	Central	Neutral	800	0.746965453	0
260	long	P37	3	8	Central	Neutral	800	0.746965453	0.375
261	long	P38	2	8	Central	Neutral	800	0.746965453	0.25
262	long	P39	2	8	Central	Neutral	800	0.746965453	0.25
263	long	P40	4	8	Central	Neutral	800	0.746965453	0.5
264	long	P41	4	8	Central	Neutral	800	0.746965453	0.5
265	long	P42	6	8	Central	Neutral	800	0.746965453	0.75
266	long	P43	1	8	Central	Neutral	800	0.746965453	0.125
267	long	P44	0	8	Central	Neutral	800	0.746965453	0
268	long	P45	3	8	Central	Neutral	800	0.746965453	0.375
269	long	P46	0	8	Central	Neutral	800	0.746965453	0
270	long	P47	6	8	Central	Neutral	800	0.746965453	0.75
271	long	P48	2	8	Central	Neutral	800	0.746965453	0.25
272	long	P49	0	8	Central	Neutral	800	0.746965453	0
273	long	P50	4	8	Central	Neutral	800	0.746965453	0.5
274	long	P51	2	8	Central	Neutral	800	0.746965453	0.25
275	long	P52	2	8	Central	Neutral	800	0.746965453	0.25
276	long	P53	0	8	Central	Neutral	800	0.746965453	0
277	long	P54	2	8	Central	Neutral	800	0.746965453	0.25
278	long	P56	1	8	Central	Neutral	800	0.746965453	0.125
279	long	P57	1	8	Central	Neutral	800	0.746965453	0.125
280	long	P58	1	8	Central	Neutral	800	0.746965453	0.125
281	long	P30	1	8	Central	Neutral	1000	0.933706816	0.125
282	long	P31	4	8	Central	Neutral	1000	0.933706816	0.5
283	long	P32	2	8	Central	Neutral	1000	0.933706816	0.25
284	long	P33	3	8	Central	Neutral	1000	0.933706816	0.375
285	long	P34	5	8	Central	Neutral	1000	0.933706816	0.625
286	long	P35	3	8	Central	Neutral	1000	0.933706816	0.375
287	long	P36	3	8	Central	Neutral	1000	0.933706816	0.375
288	long	P37	5	8	Central	Neutral	1000	0.933706816	0.625
289	long	P38	5	8	Central	Neutral	1000	0.933706816	0.625
290	long	P39	6	8	Central	Neutral	1000	0.933706816	0.75
291	long	P40	7	8	Central	Neutral	1000	0.933706816	0.875
292	long	P41	7	8	Central	Neutral	1000	0.933706816	0.875
293	long	P42	7	8	Central	Neutral	1000	0.933706816	0.875
294	long	P43	1	8	Central	Neutral	1000	0.933706816	0.125
295	long	P44	1	8	Central	Neutral	1000	0.933706816	0.125
296	long	P45	3	8	Central	Neutral	1000	0.933706816	0.375
297	long	P46	1	8	Central	Neutral	1000	0.933706816	0.125
298	long	P47	6	8	Central	Neutral	1000	0.933706816	0.75
299	long	P48	4	8	Central	Neutral	1000	0.933706816	0.5
300	long	P49	2	8	Central	Neutral	1000	0.933706816	0.25
301	long	P50	4	8	Central	Neutral	1000	0.933706816	0.5
302	long	P51	6	8	Central	Neutral	1000	0.933706816	0.75
303	long	P52	5	8	Central	Neutral	1000	0.933706816	0.625
304	long	P53	0	8	Central	Neutral	1000	0.933706816	0
305	long	P54	1	8	Central	Neutral	1000	0.933706816	0.125
306	long	P56	2	8	Central	Neutral	1000	0.933706816	0.25
307	long	P57	4	8	Central	Neutral	1000	0.933706816	0.5
308	long	P58	3	8	Central	Neutral	1000	0.933706816	0.375
309	long	P30	5	8	Central	Neutral	1200	1.120448179	0.625
310	long	P31	6	8	Central	Neutral	1200	1.120448179	0.75
311	long	P32	6	8	Central	Neutral	1200	1.120448179	0.75
312	long	P33	7	8	Central	Neutral	1200	1.120448179	0.875
313	long	P34	7	8	Central	Neutral	1200	1.120448179	0.875
314	long	P35	6	8	Central	Neutral	1200	1.120448179	0.75
315	long	P36	8	8	Central	Neutral	1200	1.120448179	1
316	long	P37	6	8	Central	Neutral	1200	1.120448179	0.75
317	long	P38	5	8	Central	Neutral	1200	1.120448179	0.625
318	long	P39	5	8	Central	Neutral	1200	1.120448179	0.625
319	long	P40	7	8	Central	Neutral	1200	1.120448179	0.875
320	long	P41	8	8	Central	Neutral	1200	1.120448179	1
321	long	P42	8	8	Central	Neutral	1200	1.120448179	1
322	long	P43	7	8	Central	Neutral	1200	1.120448179	0.875
323	long	P44	3	8	Central	Neutral	1200	1.120448179	0.375
324	long	P45	8	8	Central	Neutral	1200	1.120448179	1
325	long	P46	3	8	Central	Neutral	1200	1.120448179	0.375
326	long	P47	8	8	Central	Neutral	1200	1.120448179	1
327	long	P48	2	8	Central	Neutral	1200	1.120448179	0.25
328	long	P49	3	8	Central	Neutral	1200	1.120448179	0.375
329	long	P50	6	8	Central	Neutral	1200	1.120448179	0.75
330	long	P51	3	8	Central	Neutral	1200	1.120448179	0.375
331	long	P52	6	8	Central	Neutral	1200	1.120448179	0.75
332	long	P53	2	8	Central	Neutral	1200	1.120448179	0.25
333	long	P54	8	8	Central	Neutral	1200	1.120448179	1
334	long	P56	6	8	Central	Neutral	1200	1.120448179	0.75
335	long	P57	7	8	Central	Neutral	1200	1.120448179	0.875
336	long	P58	4	8	Central	Neutral	1200	1.120448179	0.5
337	long	P30	5	8	Central	Neutral	1400	1.307189542	0.625
338	long	P31	8	8	Central	Neutral	1400	1.307189542	1
339	long	P32	7	8	Central	Neutral	1400	1.307189542	0.875
340	long	P33	6	8	Central	Neutral	1400	1.307189542	0.75
341	long	P34	8	8	Central	Neutral	1400	1.307189542	1
342	long	P35	3	8	Central	Neutral	1400	1.307189542	0.375
343	long	P36	8	8	Central	Neutral	1400	1.307189542	1
344	long	P37	8	8	Central	Neutral	1400	1.307189542	1
345	long	P38	7	8	Central	Neutral	1400	1.307189542	0.875
346	long	P39	8	8	Central	Neutral	1400	1.307189542	1
347	long	P40	6	8	Central	Neutral	1400	1.307189542	0.75
348	long	P41	8	8	Central	Neutral	1400	1.307189542	1
349	long	P42	8	8	Central	Neutral	1400	1.307189542	1
350	long	P43	7	8	Central	Neutral	1400	1.307189542	0.875
351	long	P44	5	8	Central	Neutral	1400	1.307189542	0.625
352	long	P45	6	8	Central	Neutral	1400	1.307189542	0.75
353	long	P46	8	8	Central	Neutral	1400	1.307189542	1
354	long	P47	8	8	Central	Neutral	1400	1.307189542	1
355	long	P48	5	8	Central	Neutral	1400	1.307189542	0.625
356	long	P49	6	8	Central	Neutral	1400	1.307189542	0.75
357	long	P50	7	8	Central	Neutral	1400	1.307189542	0.875
358	long	P51	6	8	Central	Neutral	1400	1.307189542	0.75
359	long	P52	7	8	Central	Neutral	1400	1.307189542	0.875
360	long	P53	6	8	Central	Neutral	1400	1.307189542	0.75
361	long	P54	4	8	Central	Neutral	1400	1.307189542	0.5
362	long	P56	7	8	Central	Neutral	1400	1.307189542	0.875
363	long	P57	6	8	Central	Neutral	1400	1.307189542	0.75
364	long	P58	4	8	Central	Neutral	1400	1.307189542	0.5
365	long	P30	4	8	Central	Neutral	1600	1.493930906	0.5
366	long	P31	8	8	Central	Neutral	1600	1.493930906	1
367	long	P32	8	8	Central	Neutral	1600	1.493930906	1
368	long	P33	7	8	Central	Neutral	1600	1.493930906	0.875
369	long	P34	8	8	Central	Neutral	1600	1.493930906	1
370	long	P35	6	8	Central	Neutral	1600	1.493930906	0.75
371	long	P36	7	8	Central	Neutral	1600	1.493930906	0.875
372	long	P37	7	8	Central	Neutral	1600	1.493930906	0.875
373	long	P38	7	8	Central	Neutral	1600	1.493930906	0.875
374	long	P39	8	8	Central	Neutral	1600	1.493930906	1
375	long	P40	8	8	Central	Neutral	1600	1.493930906	1
376	long	P41	8	8	Central	Neutral	1600	1.493930906	1
377	long	P42	8	8	Central	Neutral	1600	1.493930906	1
378	long	P43	8	8	Central	Neutral	1600	1.493930906	1
379	long	P44	4	8	Central	Neutral	1600	1.493930906	0.5
380	long	P45	8	8	Central	Neutral	1600	1.493930906	1
381	long	P46	8	8	Central	Neutral	1600	1.493930906	1
382	long	P47	8	8	Central	Neutral	1600	1.493930906	1
383	long	P48	7	8	Central	Neutral	1600	1.493930906	0.875
384	long	P49	7	8	Central	Neutral	1600	1.493930906	0.875
385	long	P50	8	8	Central	Neutral	1600	1.493930906	1
386	long	P51	8	8	Central	Neutral	1600	1.493930906	1
387	long	P52	8	8	Central	Neutral	1600	1.493930906	1
388	long	P53	8	8	Central	Neutral	1600	1.493930906	1
389	long	P54	6	8	Central	Neutral	1600	1.493930906	0.75
390	long	P56	8	8	Central	Neutral	1600	1.493930906	1
391	long	P57	8	8	Central	Neutral	1600	1.493930906	1
392	long	P58	8	8	Central	Neutral	1600	1.493930906	1
393	long	P30	0	8	Peripheral	Angry	400	0.38647343	0
394	long	P31	0	8	Peripheral	Angry	400	0.38647343	0
395	long	P32	0	8	Peripheral	Angry	400	0.38647343	0
396	long	P33	0	8	Peripheral	Angry	400	0.38647343	0
397	long	P34	0	8	Peripheral	Angry	400	0.38647343	0
398	long	P35	0	8	Peripheral	Angry	400	0.38647343	0
399	long	P36	0	8	Peripheral	Angry	400	0.38647343	0
400	long	P37	1	8	Peripheral	Angry	400	0.38647343	0.125
401	long	P38	1	8	Peripheral	Angry	400	0.38647343	0.125
402	long	P39	0	8	Peripheral	Angry	400	0.38647343	0
403	long	P40	0	8	Peripheral	Angry	400	0.38647343	0
404	long	P41	0	8	Peripheral	Angry	400	0.38647343	0
405	long	P42	0	8	Peripheral	Angry	400	0.38647343	0
406	long	P43	0	8	Peripheral	Angry	400	0.38647343	0
407	long	P44	0	8	Peripheral	Angry	400	0.38647343	0
408	long	P45	0	8	Peripheral	Angry	400	0.38647343	0
409	long	P46	0	8	Peripheral	Angry	400	0.38647343	0
410	long	P47	0	8	Peripheral	Angry	400	0.38647343	0
411	long	P48	0	8	Peripheral	Angry	400	0.38647343	0
412	long	P49	0	8	Peripheral	Angry	400	0.38647343	0
413	long	P50	0	8	Peripheral	Angry	400	0.38647343	0
414	long	P51	0	8	Peripheral	Angry	400	0.38647343	0
415	long	P52	0	8	Peripheral	Angry	400	0.38647343	0
416	long	P53	0	8	Peripheral	Angry	400	0.38647343	0
417	long	P54	1	8	Peripheral	Angry	400	0.38647343	0.125
418	long	P56	0	8	Peripheral	Angry	400	0.38647343	0
419	long	P57	0	8	Peripheral	Angry	400	0.38647343	0
420	long	P58	1	8	Peripheral	Angry	400	0.38647343	0.125
421	long	P30	0	8	Peripheral	Angry	600	0.579710145	0
422	long	P31	1	8	Peripheral	Angry	600	0.579710145	0.125
423	long	P32	1	8	Peripheral	Angry	600	0.579710145	0.125
424	long	P33	0	8	Peripheral	Angry	600	0.579710145	0
425	long	P34	0	8	Peripheral	Angry	600	0.579710145	0
426	long	P35	1	8	Peripheral	Angry	600	0.579710145	0.125
427	long	P36	0	8	Peripheral	Angry	600	0.579710145	0
428	long	P37	1	8	Peripheral	Angry	600	0.579710145	0.125
429	long	P38	0	8	Peripheral	Angry	600	0.579710145	0
430	long	P39	0	8	Peripheral	Angry	600	0.579710145	0
431	long	P40	1	8	Peripheral	Angry	600	0.579710145	0.125
432	long	P41	0	8	Peripheral	Angry	600	0.579710145	0
433	long	P42	1	8	Peripheral	Angry	600	0.579710145	0.125
434	long	P43	0	8	Peripheral	Angry	600	0.579710145	0
435	long	P44	1	8	Peripheral	Angry	600	0.579710145	0.125
436	long	P45	0	8	Peripheral	Angry	600	0.579710145	0
437	long	P46	1	8	Peripheral	Angry	600	0.579710145	0.125
438	long	P47	2	8	Peripheral	Angry	600	0.579710145	0.25
439	long	P48	0	8	Peripheral	Angry	600	0.579710145	0
440	long	P49	0	8	Peripheral	Angry	600	0.579710145	0
441	long	P50	5	8	Peripheral	Angry	600	0.579710145	0.625
442	long	P51	0	8	Peripheral	Angry	600	0.579710145	0
443	long	P52	1	8	Peripheral	Angry	600	0.579710145	0.125
444	long	P53	0	8	Peripheral	Angry	600	0.579710145	0
445	long	P54	1	8	Peripheral	Angry	600	0.579710145	0.125
446	long	P56	1	8	Peripheral	Angry	600	0.579710145	0.125
447	long	P57	1	8	Peripheral	Angry	600	0.579710145	0.125
448	long	P58	0	8	Peripheral	Angry	600	0.579710145	0
449	long	P30	2	8	Peripheral	Angry	800	0.77294686	0.25
450	long	P31	1	8	Peripheral	Angry	800	0.77294686	0.125
451	long	P32	1	8	Peripheral	Angry	800	0.77294686	0.125
452	long	P33	1	8	Peripheral	Angry	800	0.77294686	0.125
453	long	P34	0	8	Peripheral	Angry	800	0.77294686	0
454	long	P35	0	8	Peripheral	Angry	800	0.77294686	0
455	long	P36	1	8	Peripheral	Angry	800	0.77294686	0.125
456	long	P37	1	8	Peripheral	Angry	800	0.77294686	0.125
457	long	P38	3	8	Peripheral	Angry	800	0.77294686	0.375
458	long	P39	2	8	Peripheral	Angry	800	0.77294686	0.25
459	long	P40	0	8	Peripheral	Angry	800	0.77294686	0
460	long	P41	4	8	Peripheral	Angry	800	0.77294686	0.5
461	long	P42	5	8	Peripheral	Angry	800	0.77294686	0.625
462	long	P43	2	8	Peripheral	Angry	800	0.77294686	0.25
463	long	P44	0	8	Peripheral	Angry	800	0.77294686	0
464	long	P45	4	8	Peripheral	Angry	800	0.77294686	0.5
465	long	P46	0	8	Peripheral	Angry	800	0.77294686	0
466	long	P47	7	8	Peripheral	Angry	800	0.77294686	0.875
467	long	P48	2	8	Peripheral	Angry	800	0.77294686	0.25
468	long	P49	2	8	Peripheral	Angry	800	0.77294686	0.25
469	long	P50	5	8	Peripheral	Angry	800	0.77294686	0.625
470	long	P51	3	8	Peripheral	Angry	800	0.77294686	0.375
471	long	P52	2	8	Peripheral	Angry	800	0.77294686	0.25
472	long	P53	2	8	Peripheral	Angry	800	0.77294686	0.25
473	long	P54	4	8	Peripheral	Angry	800	0.77294686	0.5
474	long	P56	3	8	Peripheral	Angry	800	0.77294686	0.375
475	long	P57	1	8	Peripheral	Angry	800	0.77294686	0.125
476	long	P58	1	8	Peripheral	Angry	800	0.77294686	0.125
477	long	P30	2	8	Peripheral	Angry	1000	0.966183575	0.25
478	long	P31	3	8	Peripheral	Angry	1000	0.966183575	0.375
479	long	P32	8	8	Peripheral	Angry	1000	0.966183575	1
480	long	P33	4	8	Peripheral	Angry	1000	0.966183575	0.5
481	long	P34	6	8	Peripheral	Angry	1000	0.966183575	0.75
482	long	P35	1	8	Peripheral	Angry	1000	0.966183575	0.125
483	long	P36	4	8	Peripheral	Angry	1000	0.966183575	0.5
484	long	P37	5	8	Peripheral	Angry	1000	0.966183575	0.625
485	long	P38	3	8	Peripheral	Angry	1000	0.966183575	0.375
486	long	P39	4	8	Peripheral	Angry	1000	0.966183575	0.5
487	long	P40	3	8	Peripheral	Angry	1000	0.966183575	0.375
488	long	P41	8	8	Peripheral	Angry	1000	0.966183575	1
489	long	P42	8	8	Peripheral	Angry	1000	0.966183575	1
490	long	P43	6	8	Peripheral	Angry	1000	0.966183575	0.75
491	long	P44	2	8	Peripheral	Angry	1000	0.966183575	0.25
492	long	P45	5	8	Peripheral	Angry	1000	0.966183575	0.625
493	long	P46	4	8	Peripheral	Angry	1000	0.966183575	0.5
494	long	P47	7	8	Peripheral	Angry	1000	0.966183575	0.875
495	long	P48	4	8	Peripheral	Angry	1000	0.966183575	0.5
496	long	P49	2	8	Peripheral	Angry	1000	0.966183575	0.25
497	long	P50	6	8	Peripheral	Angry	1000	0.966183575	0.75
498	long	P51	5	8	Peripheral	Angry	1000	0.966183575	0.625
499	long	P52	6	8	Peripheral	Angry	1000	0.966183575	0.75
500	long	P53	1	8	Peripheral	Angry	1000	0.966183575	0.125
501	long	P54	5	8	Peripheral	Angry	1000	0.966183575	0.625
502	long	P56	5	8	Peripheral	Angry	1000	0.966183575	0.625
503	long	P57	3	8	Peripheral	Angry	1000	0.966183575	0.375
504	long	P58	2	8	Peripheral	Angry	1000	0.966183575	0.25
505	long	P30	3	8	Peripheral	Angry	1200	1.15942029	0.375
506	long	P31	7	8	Peripheral	Angry	1200	1.15942029	0.875
507	long	P32	7	8	Peripheral	Angry	1200	1.15942029	0.875
508	long	P33	6	8	Peripheral	Angry	1200	1.15942029	0.75
509	long	P34	6	8	Peripheral	Angry	1200	1.15942029	0.75
510	long	P35	5	8	Peripheral	Angry	1200	1.15942029	0.625
511	long	P36	7	8	Peripheral	Angry	1200	1.15942029	0.875
512	long	P37	7	8	Peripheral	Angry	1200	1.15942029	0.875
513	long	P38	5	8	Peripheral	Angry	1200	1.15942029	0.625
514	long	P39	7	8	Peripheral	Angry	1200	1.15942029	0.875
515	long	P40	8	8	Peripheral	Angry	1200	1.15942029	1
516	long	P41	8	8	Peripheral	Angry	1200	1.15942029	1
517	long	P42	8	8	Peripheral	Angry	1200	1.15942029	1
518	long	P43	6	8	Peripheral	Angry	1200	1.15942029	0.75
519	long	P44	3	8	Peripheral	Angry	1200	1.15942029	0.375
520	long	P45	6	8	Peripheral	Angry	1200	1.15942029	0.75
521	long	P46	4	8	Peripheral	Angry	1200	1.15942029	0.5
522	long	P47	6	8	Peripheral	Angry	1200	1.15942029	0.75
523	long	P48	6	8	Peripheral	Angry	1200	1.15942029	0.75
524	long	P49	6	8	Peripheral	Angry	1200	1.15942029	0.75
525	long	P50	6	8	Peripheral	Angry	1200	1.15942029	0.75
526	long	P51	6	8	Peripheral	Angry	1200	1.15942029	0.75
527	long	P52	8	8	Peripheral	Angry	1200	1.15942029	1
528	long	P53	4	8	Peripheral	Angry	1200	1.15942029	0.5
529	long	P54	4	8	Peripheral	Angry	1200	1.15942029	0.5
530	long	P56	8	8	Peripheral	Angry	1200	1.15942029	1
531	long	P57	6	8	Peripheral	Angry	1200	1.15942029	0.75
532	long	P58	7	8	Peripheral	Angry	1200	1.15942029	0.875
533	long	P30	5	8	Peripheral	Angry	1400	1.352657005	0.625
534	long	P31	7	8	Peripheral	Angry	1400	1.352657005	0.875
535	long	P32	8	8	Peripheral	Angry	1400	1.352657005	1
536	long	P33	6	8	Peripheral	Angry	1400	1.352657005	0.75
537	long	P34	8	8	Peripheral	Angry	1400	1.352657005	1
538	long	P35	6	8	Peripheral	Angry	1400	1.352657005	0.75
539	long	P36	8	8	Peripheral	Angry	1400	1.352657005	1
540	long	P37	8	8	Peripheral	Angry	1400	1.352657005	1
541	long	P38	7	8	Peripheral	Angry	1400	1.352657005	0.875
542	long	P39	8	8	Peripheral	Angry	1400	1.352657005	1
543	long	P40	5	8	Peripheral	Angry	1400	1.352657005	0.625
544	long	P41	8	8	Peripheral	Angry	1400	1.352657005	1
545	long	P42	8	8	Peripheral	Angry	1400	1.352657005	1
546	long	P43	8	8	Peripheral	Angry	1400	1.352657005	1
547	long	P44	7	8	Peripheral	Angry	1400	1.352657005	0.875
548	long	P45	8	8	Peripheral	Angry	1400	1.352657005	1
549	long	P46	8	8	Peripheral	Angry	1400	1.352657005	1
550	long	P47	7	8	Peripheral	Angry	1400	1.352657005	0.875
551	long	P48	7	8	Peripheral	Angry	1400	1.352657005	0.875
552	long	P49	7	8	Peripheral	Angry	1400	1.352657005	0.875
553	long	P50	7	8	Peripheral	Angry	1400	1.352657005	0.875
554	long	P51	6	8	Peripheral	Angry	1400	1.352657005	0.75
555	long	P52	8	8	Peripheral	Angry	1400	1.352657005	1
556	long	P53	8	8	Peripheral	Angry	1400	1.352657005	1
557	long	P54	5	8	Peripheral	Angry	1400	1.352657005	0.625
558	long	P56	6	8	Peripheral	Angry	1400	1.352657005	0.75
559	long	P57	8	8	Peripheral	Angry	1400	1.352657005	1
560	long	P58	6	8	Peripheral	Angry	1400	1.352657005	0.75
561	long	P30	6	8	Peripheral	Angry	1600	1.54589372	0.75
562	long	P31	7	8	Peripheral	Angry	1600	1.54589372	0.875
563	long	P32	8	8	Peripheral	Angry	1600	1.54589372	1
564	long	P33	7	8	Peripheral	Angry	1600	1.54589372	0.875
565	long	P34	8	8	Peripheral	Angry	1600	1.54589372	1
566	long	P35	5	8	Peripheral	Angry	1600	1.54589372	0.625
567	long	P36	8	8	Peripheral	Angry	1600	1.54589372	1
568	long	P37	7	8	Peripheral	Angry	1600	1.54589372	0.875
569	long	P38	7	8	Peripheral	Angry	1600	1.54589372	0.875
570	long	P39	8	8	Peripheral	Angry	1600	1.54589372	1
571	long	P40	6	8	Peripheral	Angry	1600	1.54589372	0.75
572	long	P41	8	8	Peripheral	Angry	1600	1.54589372	1
573	long	P42	8	8	Peripheral	Angry	1600	1.54589372	1
574	long	P43	6	8	Peripheral	Angry	1600	1.54589372	0.75
575	long	P44	7	8	Peripheral	Angry	1600	1.54589372	0.875
576	long	P45	8	8	Peripheral	Angry	1600	1.54589372	1
577	long	P46	7	8	Peripheral	Angry	1600	1.54589372	0.875
578	long	P47	7	8	Peripheral	Angry	1600	1.54589372	0.875
579	long	P48	7	8	Peripheral	Angry	1600	1.54589372	0.875
580	long	P49	8	8	Peripheral	Angry	1600	1.54589372	1
581	long	P50	8	8	Peripheral	Angry	1600	1.54589372	1
582	long	P51	7	8	Peripheral	Angry	1600	1.54589372	0.875
583	long	P52	8	8	Peripheral	Angry	1600	1.54589372	1
584	long	P53	8	8	Peripheral	Angry	1600	1.54589372	1
585	long	P54	5	8	Peripheral	Angry	1600	1.54589372	0.625
586	long	P56	4	8	Peripheral	Angry	1600	1.54589372	0.5
587	long	P57	7	8	Peripheral	Angry	1600	1.54589372	0.875
588	long	P58	7	8	Peripheral	Angry	1600	1.54589372	0.875
589	long	P30	0	8	Peripheral	Neutral	400	0.373482726	0
590	long	P31	0	8	Peripheral	Neutral	400	0.373482726	0
591	long	P32	0	8	Peripheral	Neutral	400	0.373482726	0
592	long	P33	0	8	Peripheral	Neutral	400	0.373482726	0
593	long	P34	0	8	Peripheral	Neutral	400	0.373482726	0
594	long	P35	0	8	Peripheral	Neutral	400	0.373482726	0
595	long	P36	0	8	Peripheral	Neutral	400	0.373482726	0
596	long	P37	0	8	Peripheral	Neutral	400	0.373482726	0
597	long	P38	1	8	Peripheral	Neutral	400	0.373482726	0.125
598	long	P39	0	8	Peripheral	Neutral	400	0.373482726	0
599	long	P40	0	8	Peripheral	Neutral	400	0.373482726	0
600	long	P41	1	8	Peripheral	Neutral	400	0.373482726	0.125
601	long	P42	0	8	Peripheral	Neutral	400	0.373482726	0
602	long	P43	0	8	Peripheral	Neutral	400	0.373482726	0
603	long	P44	0	8	Peripheral	Neutral	400	0.373482726	0
604	long	P45	0	8	Peripheral	Neutral	400	0.373482726	0
605	long	P46	0	8	Peripheral	Neutral	400	0.373482726	0
606	long	P47	0	8	Peripheral	Neutral	400	0.373482726	0
607	long	P48	0	8	Peripheral	Neutral	400	0.373482726	0
608	long	P49	0	8	Peripheral	Neutral	400	0.373482726	0
609	long	P50	1	8	Peripheral	Neutral	400	0.373482726	0.125
610	long	P51	0	8	Peripheral	Neutral	400	0.373482726	0
611	long	P52	0	8	Peripheral	Neutral	400	0.373482726	0
612	long	P53	0	8	Peripheral	Neutral	400	0.373482726	0
613	long	P54	2	8	Peripheral	Neutral	400	0.373482726	0.25
614	long	P56	0	8	Peripheral	Neutral	400	0.373482726	0
615	long	P57	0	8	Peripheral	Neutral	400	0.373482726	0
616	long	P58	0	8	Peripheral	Neutral	400	0.373482726	0
617	long	P30	0	8	Peripheral	Neutral	600	0.56022409	0
618	long	P31	0	8	Peripheral	Neutral	600	0.56022409	0
619	long	P32	1	8	Peripheral	Neutral	600	0.56022409	0.125
620	long	P33	0	8	Peripheral	Neutral	600	0.56022409	0
621	long	P34	0	8	Peripheral	Neutral	600	0.56022409	0
622	long	P35	1	8	Peripheral	Neutral	600	0.56022409	0.125
623	long	P36	0	8	Peripheral	Neutral	600	0.56022409	0
624	long	P37	0	8	Peripheral	Neutral	600	0.56022409	0
625	long	P38	1	8	Peripheral	Neutral	600	0.56022409	0.125
626	long	P39	0	8	Peripheral	Neutral	600	0.56022409	0
627	long	P40	1	8	Peripheral	Neutral	600	0.56022409	0.125
628	long	P41	2	8	Peripheral	Neutral	600	0.56022409	0.25
629	long	P42	0	8	Peripheral	Neutral	600	0.56022409	0
630	long	P43	1	8	Peripheral	Neutral	600	0.56022409	0.125
631	long	P44	0	8	Peripheral	Neutral	600	0.56022409	0
632	long	P45	0	8	Peripheral	Neutral	600	0.56022409	0
633	long	P46	0	8	Peripheral	Neutral	600	0.56022409	0
634	long	P47	1	8	Peripheral	Neutral	600	0.56022409	0.125
635	long	P48	1	8	Peripheral	Neutral	600	0.56022409	0.125
636	long	P49	0	8	Peripheral	Neutral	600	0.56022409	0
637	long	P50	3	8	Peripheral	Neutral	600	0.56022409	0.375
638	long	P51	1	8	Peripheral	Neutral	600	0.56022409	0.125
639	long	P52	1	8	Peripheral	Neutral	600	0.56022409	0.125
640	long	P53	0	8	Peripheral	Neutral	600	0.56022409	0
641	long	P54	1	8	Peripheral	Neutral	600	0.56022409	0.125
642	long	P56	0	8	Peripheral	Neutral	600	0.56022409	0
643	long	P57	0	8	Peripheral	Neutral	600	0.56022409	0
644	long	P58	0	8	Peripheral	Neutral	600	0.56022409	0
645	long	P30	0	8	Peripheral	Neutral	800	0.746965453	0
646	long	P31	1	8	Peripheral	Neutral	800	0.746965453	0.125
647	long	P32	2	8	Peripheral	Neutral	800	0.746965453	0.25
648	long	P33	1	8	Peripheral	Neutral	800	0.746965453	0.125
649	long	P34	2	8	Peripheral	Neutral	800	0.746965453	0.25
650	long	P35	4	8	Peripheral	Neutral	800	0.746965453	0.5
651	long	P36	1	8	Peripheral	Neutral	800	0.746965453	0.125
652	long	P37	2	8	Peripheral	Neutral	800	0.746965453	0.25
653	long	P38	2	8	Peripheral	Neutral	800	0.746965453	0.25
654	long	P39	1	8	Peripheral	Neutral	800	0.746965453	0.125
655	long	P40	1	8	Peripheral	Neutral	800	0.746965453	0.125
656	long	P41	2	8	Peripheral	Neutral	800	0.746965453	0.25
657	long	P42	6	8	Peripheral	Neutral	800	0.746965453	0.75
658	long	P43	3	8	Peripheral	Neutral	800	0.746965453	0.375
659	long	P44	2	8	Peripheral	Neutral	800	0.746965453	0.25
660	long	P45	5	8	Peripheral	Neutral	800	0.746965453	0.625
661	long	P46	2	8	Peripheral	Neutral	800	0.746965453	0.25
662	long	P47	4	8	Peripheral	Neutral	800	0.746965453	0.5
663	long	P48	3	8	Peripheral	Neutral	800	0.746965453	0.375
664	long	P49	0	8	Peripheral	Neutral	800	0.746965453	0
665	long	P50	4	8	Peripheral	Neutral	800	0.746965453	0.5
666	long	P51	2	8	Peripheral	Neutral	800	0.746965453	0.25
667	long	P52	3	8	Peripheral	Neutral	800	0.746965453	0.375
668	long	P53	2	8	Peripheral	Neutral	800	0.746965453	0.25
669	long	P54	3	8	Peripheral	Neutral	800	0.746965453	0.375
670	long	P56	6	8	Peripheral	Neutral	800	0.746965453	0.75
671	long	P57	1	8	Peripheral	Neutral	800	0.746965453	0.125
672	long	P58	0	8	Peripheral	Neutral	800	0.746965453	0
673	long	P30	2	8	Peripheral	Neutral	1000	0.933706816	0.25
674	long	P31	3	8	Peripheral	Neutral	1000	0.933706816	0.375
675	long	P32	7	8	Peripheral	Neutral	1000	0.933706816	0.875
676	long	P33	3	8	Peripheral	Neutral	1000	0.933706816	0.375
677	long	P34	4	8	Peripheral	Neutral	1000	0.933706816	0.5
678	long	P35	3	8	Peripheral	Neutral	1000	0.933706816	0.375
679	long	P36	2	8	Peripheral	Neutral	1000	0.933706816	0.25
680	long	P37	3	8	Peripheral	Neutral	1000	0.933706816	0.375
681	long	P38	4	8	Peripheral	Neutral	1000	0.933706816	0.5
682	long	P39	6	8	Peripheral	Neutral	1000	0.933706816	0.75
683	long	P40	5	8	Peripheral	Neutral	1000	0.933706816	0.625
684	long	P41	6	8	Peripheral	Neutral	1000	0.933706816	0.75
685	long	P42	8	8	Peripheral	Neutral	1000	0.933706816	1
686	long	P43	4	8	Peripheral	Neutral	1000	0.933706816	0.5
687	long	P44	0	8	Peripheral	Neutral	1000	0.933706816	0
688	long	P45	5	8	Peripheral	Neutral	1000	0.933706816	0.625
689	long	P46	1	8	Peripheral	Neutral	1000	0.933706816	0.125
690	long	P47	6	8	Peripheral	Neutral	1000	0.933706816	0.75
691	long	P48	5	8	Peripheral	Neutral	1000	0.933706816	0.625
692	long	P49	3	8	Peripheral	Neutral	1000	0.933706816	0.375
693	long	P50	5	8	Peripheral	Neutral	1000	0.933706816	0.625
694	long	P51	6	8	Peripheral	Neutral	1000	0.933706816	0.75
695	long	P52	3	8	Peripheral	Neutral	1000	0.933706816	0.375
696	long	P53	0	8	Peripheral	Neutral	1000	0.933706816	0
697	long	P54	5	8	Peripheral	Neutral	1000	0.933706816	0.625
698	long	P56	5	8	Peripheral	Neutral	1000	0.933706816	0.625
699	long	P57	4	8	Peripheral	Neutral	1000	0.933706816	0.5
700	long	P58	2	8	Peripheral	Neutral	1000	0.933706816	0.25
701	long	P30	5	8	Peripheral	Neutral	1200	1.120448179	0.625
702	long	P31	7	8	Peripheral	Neutral	1200	1.120448179	0.875
703	long	P32	7	8	Peripheral	Neutral	1200	1.120448179	0.875
704	long	P33	6	8	Peripheral	Neutral	1200	1.120448179	0.75
705	long	P34	6	8	Peripheral	Neutral	1200	1.120448179	0.75
706	long	P35	4	8	Peripheral	Neutral	1200	1.120448179	0.5
707	long	P36	5	8	Peripheral	Neutral	1200	1.120448179	0.625
708	long	P37	7	8	Peripheral	Neutral	1200	1.120448179	0.875
709	long	P38	5	8	Peripheral	Neutral	1200	1.120448179	0.625
710	long	P39	5	8	Peripheral	Neutral	1200	1.120448179	0.625
711	long	P40	6	8	Peripheral	Neutral	1200	1.120448179	0.75
712	long	P41	8	8	Peripheral	Neutral	1200	1.120448179	1
713	long	P42	8	8	Peripheral	Neutral	1200	1.120448179	1
714	long	P43	8	8	Peripheral	Neutral	1200	1.120448179	1
715	long	P44	4	8	Peripheral	Neutral	1200	1.120448179	0.5
716	long	P45	7	8	Peripheral	Neutral	1200	1.120448179	0.875
717	long	P46	6	8	Peripheral	Neutral	1200	1.120448179	0.75
718	long	P47	6	8	Peripheral	Neutral	1200	1.120448179	0.75
719	long	P48	6	8	Peripheral	Neutral	1200	1.120448179	0.75
720	long	P49	4	8	Peripheral	Neutral	1200	1.120448179	0.5
721	long	P50	7	8	Peripheral	Neutral	1200	1.120448179	0.875
722	long	P51	7	8	Peripheral	Neutral	1200	1.120448179	0.875
723	long	P52	5	8	Peripheral	Neutral	1200	1.120448179	0.625
724	long	P53	4	8	Peripheral	Neutral	1200	1.120448179	0.5
725	long	P54	6	8	Peripheral	Neutral	1200	1.120448179	0.75
726	long	P56	5	8	Peripheral	Neutral	1200	1.120448179	0.625
727	long	P57	7	8	Peripheral	Neutral	1200	1.120448179	0.875
728	long	P58	4	8	Peripheral	Neutral	1200	1.120448179	0.5
729	long	P30	6	8	Peripheral	Neutral	1400	1.307189542	0.75
730	long	P31	7	8	Peripheral	Neutral	1400	1.307189542	0.875
731	long	P32	7	8	Peripheral	Neutral	1400	1.307189542	0.875
732	long	P33	7	8	Peripheral	Neutral	1400	1.307189542	0.875
733	long	P34	6	8	Peripheral	Neutral	1400	1.307189542	0.75
734	long	P35	6	8	Peripheral	Neutral	1400	1.307189542	0.75
735	long	P36	6	8	Peripheral	Neutral	1400	1.307189542	0.75
736	long	P37	6	8	Peripheral	Neutral	1400	1.307189542	0.75
737	long	P38	7	8	Peripheral	Neutral	1400	1.307189542	0.875
738	long	P39	7	8	Peripheral	Neutral	1400	1.307189542	0.875
739	long	P40	8	8	Peripheral	Neutral	1400	1.307189542	1
740	long	P41	8	8	Peripheral	Neutral	1400	1.307189542	1
741	long	P42	8	8	Peripheral	Neutral	1400	1.307189542	1
742	long	P43	7	8	Peripheral	Neutral	1400	1.307189542	0.875
743	long	P44	7	8	Peripheral	Neutral	1400	1.307189542	0.875
744	long	P45	8	8	Peripheral	Neutral	1400	1.307189542	1
745	long	P46	7	8	Peripheral	Neutral	1400	1.307189542	0.875
746	long	P47	8	8	Peripheral	Neutral	1400	1.307189542	1
747	long	P48	8	8	Peripheral	Neutral	1400	1.307189542	1
748	long	P49	7	8	Peripheral	Neutral	1400	1.307189542	0.875
749	long	P50	7	8	Peripheral	Neutral	1400	1.307189542	0.875
750	long	P51	5	8	Peripheral	Neutral	1400	1.307189542	0.625
751	long	P52	6	8	Peripheral	Neutral	1400	1.307189542	0.75
752	long	P53	7	8	Peripheral	Neutral	1400	1.307189542	0.875
753	long	P54	6	8	Peripheral	Neutral	1400	1.307189542	0.75
754	long	P56	7	8	Peripheral	Neutral	1400	1.307189542	0.875
755	long	P57	6	8	Peripheral	Neutral	1400	1.307189542	0.75
756	long	P58	7	8	Peripheral	Neutral	1400	1.307189542	0.875
757	long	P30	5	8	Peripheral	Neutral	1600	1.493930906	0.625
758	long	P31	8	8	Peripheral	Neutral	1600	1.493930906	1
759	long	P32	8	8	Peripheral	Neutral	1600	1.493930906	1
760	long	P33	7	8	Peripheral	Neutral	1600	1.493930906	0.875
761	long	P34	8	8	Peripheral	Neutral	1600	1.493930906	1
762	long	P35	7	8	Peripheral	Neutral	1600	1.493930906	0.875
763	long	P36	8	8	Peripheral	Neutral	1600	1.493930906	1
764	long	P37	8	8	Peripheral	Neutral	1600	1.493930906	1
765	long	P38	8	8	Peripheral	Neutral	1600	1.493930906	1
766	long	P39	8	8	Peripheral	Neutral	1600	1.493930906	1
767	long	P40	8	8	Peripheral	Neutral	1600	1.493930906	1
768	long	P41	8	8	Peripheral	Neutral	1600	1.493930906	1
769	long	P42	8	8	Peripheral	Neutral	1600	1.493930906	1
770	long	P43	7	8	Peripheral	Neutral	1600	1.493930906	0.875
771	long	P44	7	8	Peripheral	Neutral	1600	1.493930906	0.875
772	long	P45	8	8	Peripheral	Neutral	1600	1.493930906	1
773	long	P46	7	8	Peripheral	Neutral	1600	1.493930906	0.875
774	long	P47	6	8	Peripheral	Neutral	1600	1.493930906	0.75
775	long	P48	6	8	Peripheral	Neutral	1600	1.493930906	0.75
776	long	P49	7	8	Peripheral	Neutral	1600	1.493930906	0.875
777	long	P50	8	8	Peripheral	Neutral	1600	1.493930906	1
778	long	P51	8	8	Peripheral	Neutral	1600	1.493930906	1
779	long	P52	8	8	Peripheral	Neutral	1600	1.493930906	1
780	long	P53	8	8	Peripheral	Neutral	1600	1.493930906	1
781	long	P54	6	8	Peripheral	Neutral	1600	1.493930906	0.75
782	long	P56	6	8	Peripheral	Neutral	1600	1.493930906	0.75
783	long	P57	7	8	Peripheral	Neutral	1600	1.493930906	0.875
784	long	P58	6	8	Peripheral	Neutral	1600	1.493930906	0.75
785	long	P30	0	8	NoCue	Angry	400	0.38647343	0
786	long	P31	1	8	NoCue	Angry	400	0.38647343	0.125
787	long	P32	0	8	NoCue	Angry	400	0.38647343	0
788	long	P33	0	8	NoCue	Angry	400	0.38647343	0
789	long	P34	0	8	NoCue	Angry	400	0.38647343	0
790	long	P35	1	8	NoCue	Angry	400	0.38647343	0.125
791	long	P36	0	8	NoCue	Angry	400	0.38647343	0
792	long	P37	0	8	NoCue	Angry	400	0.38647343	0
793	long	P38	0	8	NoCue	Angry	400	0.38647343	0
794	long	P39	0	8	NoCue	Angry	400	0.38647343	0
795	long	P40	0	8	NoCue	Angry	400	0.38647343	0
796	long	P41	0	8	NoCue	Angry	400	0.38647343	0
797	long	P42	0	8	NoCue	Angry	400	0.38647343	0
798	long	P43	0	8	NoCue	Angry	400	0.38647343	0
799	long	P44	0	8	NoCue	Angry	400	0.38647343	0
800	long	P45	0	8	NoCue	Angry	400	0.38647343	0
801	long	P46	0	8	NoCue	Angry	400	0.38647343	0
802	long	P47	0	8	NoCue	Angry	400	0.38647343	0
803	long	P48	0	8	NoCue	Angry	400	0.38647343	0
804	long	P49	0	8	NoCue	Angry	400	0.38647343	0
805	long	P50	2	8	NoCue	Angry	400	0.38647343	0.25
806	long	P51	0	8	NoCue	Angry	400	0.38647343	0
807	long	P52	0	8	NoCue	Angry	400	0.38647343	0
808	long	P53	0	8	NoCue	Angry	400	0.38647343	0
809	long	P54	2	8	NoCue	Angry	400	0.38647343	0.25
810	long	P56	0	8	NoCue	Angry	400	0.38647343	0
811	long	P57	1	8	NoCue	Angry	400	0.38647343	0.125
812	long	P58	0	8	NoCue	Angry	400	0.38647343	0
813	long	P30	1	8	NoCue	Angry	600	0.579710145	0.125
814	long	P31	0	8	NoCue	Angry	600	0.579710145	0
815	long	P32	0	8	NoCue	Angry	600	0.579710145	0
816	long	P33	0	8	NoCue	Angry	600	0.579710145	0
817	long	P34	1	8	NoCue	Angry	600	0.579710145	0.125
818	long	P35	1	8	NoCue	Angry	600	0.579710145	0.125
819	long	P36	1	8	NoCue	Angry	600	0.579710145	0.125
820	long	P37	0	8	NoCue	Angry	600	0.579710145	0
821	long	P38	1	8	NoCue	Angry	600	0.579710145	0.125
822	long	P39	0	8	NoCue	Angry	600	0.579710145	0
823	long	P40	0	8	NoCue	Angry	600	0.579710145	0
824	long	P41	0	8	NoCue	Angry	600	0.579710145	0
825	long	P42	2	8	NoCue	Angry	600	0.579710145	0.25
826	long	P43	0	8	NoCue	Angry	600	0.579710145	0
827	long	P44	0	8	NoCue	Angry	600	0.579710145	0
828	long	P45	0	8	NoCue	Angry	600	0.579710145	0
829	long	P46	0	8	NoCue	Angry	600	0.579710145	0
830	long	P47	1	8	NoCue	Angry	600	0.579710145	0.125
831	long	P48	1	8	NoCue	Angry	600	0.579710145	0.125
832	long	P49	0	8	NoCue	Angry	600	0.579710145	0
833	long	P50	1	8	NoCue	Angry	600	0.579710145	0.125
834	long	P51	0	8	NoCue	Angry	600	0.579710145	0
835	long	P52	0	8	NoCue	Angry	600	0.579710145	0
836	long	P53	0	8	NoCue	Angry	600	0.579710145	0
837	long	P54	0	8	NoCue	Angry	600	0.579710145	0
838	long	P56	0	8	NoCue	Angry	600	0.579710145	0
839	long	P57	0	8	NoCue	Angry	600	0.579710145	0
840	long	P58	0	8	NoCue	Angry	600	0.579710145	0
841	long	P30	0	8	NoCue	Angry	800	0.77294686	0
842	long	P31	2	8	NoCue	Angry	800	0.77294686	0.25
843	long	P32	0	8	NoCue	Angry	800	0.77294686	0
844	long	P33	1	8	NoCue	Angry	800	0.77294686	0.125
845	long	P34	4	8	NoCue	Angry	800	0.77294686	0.5
846	long	P35	0	8	NoCue	Angry	800	0.77294686	0
847	long	P36	0	8	NoCue	Angry	800	0.77294686	0
848	long	P37	1	8	NoCue	Angry	800	0.77294686	0.125
849	long	P38	1	8	NoCue	Angry	800	0.77294686	0.125
850	long	P39	1	8	NoCue	Angry	800	0.77294686	0.125
851	long	P40	1	8	NoCue	Angry	800	0.77294686	0.125
852	long	P41	1	8	NoCue	Angry	800	0.77294686	0.125
853	long	P42	6	8	NoCue	Angry	800	0.77294686	0.75
854	long	P43	2	8	NoCue	Angry	800	0.77294686	0.25
855	long	P44	1	8	NoCue	Angry	800	0.77294686	0.125
856	long	P45	4	8	NoCue	Angry	800	0.77294686	0.5
857	long	P46	0	8	NoCue	Angry	800	0.77294686	0
858	long	P47	4	8	NoCue	Angry	800	0.77294686	0.5
859	long	P48	1	8	NoCue	Angry	800	0.77294686	0.125
860	long	P49	2	8	NoCue	Angry	800	0.77294686	0.25
861	long	P50	2	8	NoCue	Angry	800	0.77294686	0.25
862	long	P51	3	8	NoCue	Angry	800	0.77294686	0.375
863	long	P52	2	8	NoCue	Angry	800	0.77294686	0.25
864	long	P53	0	8	NoCue	Angry	800	0.77294686	0
865	long	P54	2	8	NoCue	Angry	800	0.77294686	0.25
866	long	P56	1	8	NoCue	Angry	800	0.77294686	0.125
867	long	P57	1	8	NoCue	Angry	800	0.77294686	0.125
868	long	P58	0	8	NoCue	Angry	800	0.77294686	0
869	long	P30	2	8	NoCue	Angry	1000	0.966183575	0.25
870	long	P31	4	8	NoCue	Angry	1000	0.966183575	0.5
871	long	P32	4	8	NoCue	Angry	1000	0.966183575	0.5
872	long	P33	2	8	NoCue	Angry	1000	0.966183575	0.25
873	long	P34	6	8	NoCue	Angry	1000	0.966183575	0.75
874	long	P35	2	8	NoCue	Angry	1000	0.966183575	0.25
875	long	P36	3	8	NoCue	Angry	1000	0.966183575	0.375
876	long	P37	1	8	NoCue	Angry	1000	0.966183575	0.125
877	long	P38	3	8	NoCue	Angry	1000	0.966183575	0.375
878	long	P39	3	8	NoCue	Angry	1000	0.966183575	0.375
879	long	P40	4	8	NoCue	Angry	1000	0.966183575	0.5
880	long	P41	7	8	NoCue	Angry	1000	0.966183575	0.875
881	long	P42	8	8	NoCue	Angry	1000	0.966183575	1
882	long	P43	5	8	NoCue	Angry	1000	0.966183575	0.625
883	long	P44	3	8	NoCue	Angry	1000	0.966183575	0.375
884	long	P45	6	8	NoCue	Angry	1000	0.966183575	0.75
885	long	P46	2	8	NoCue	Angry	1000	0.966183575	0.25
886	long	P47	5	8	NoCue	Angry	1000	0.966183575	0.625
887	long	P48	2	8	NoCue	Angry	1000	0.966183575	0.25
888	long	P49	0	8	NoCue	Angry	1000	0.966183575	0
889	long	P50	3	8	NoCue	Angry	1000	0.966183575	0.375
890	long	P51	6	8	NoCue	Angry	1000	0.966183575	0.75
891	long	P52	1	8	NoCue	Angry	1000	0.966183575	0.125
892	long	P53	3	8	NoCue	Angry	1000	0.966183575	0.375
893	long	P54	2	8	NoCue	Angry	1000	0.966183575	0.25
894	long	P56	3	8	NoCue	Angry	1000	0.966183575	0.375
895	long	P57	2	8	NoCue	Angry	1000	0.966183575	0.25
896	long	P58	2	8	NoCue	Angry	1000	0.966183575	0.25
897	long	P30	3	8	NoCue	Angry	1200	1.15942029	0.375
898	long	P31	7	8	NoCue	Angry	1200	1.15942029	0.875
899	long	P32	8	8	NoCue	Angry	1200	1.15942029	1
900	long	P33	5	8	NoCue	Angry	1200	1.15942029	0.625
901	long	P34	8	8	NoCue	Angry	1200	1.15942029	1
902	long	P35	2	8	NoCue	Angry	1200	1.15942029	0.25
903	long	P36	7	8	NoCue	Angry	1200	1.15942029	0.875
904	long	P37	5	8	NoCue	Angry	1200	1.15942029	0.625
905	long	P38	4	8	NoCue	Angry	1200	1.15942029	0.5
906	long	P39	5	8	NoCue	Angry	1200	1.15942029	0.625
907	long	P40	5	8	NoCue	Angry	1200	1.15942029	0.625
908	long	P41	8	8	NoCue	Angry	1200	1.15942029	1
909	long	P42	8	8	NoCue	Angry	1200	1.15942029	1
910	long	P43	4	8	NoCue	Angry	1200	1.15942029	0.5
911	long	P44	5	8	NoCue	Angry	1200	1.15942029	0.625
912	long	P45	8	8	NoCue	Angry	1200	1.15942029	1
913	long	P46	6	8	NoCue	Angry	1200	1.15942029	0.75
914	long	P47	7	8	NoCue	Angry	1200	1.15942029	0.875
915	long	P48	5	8	NoCue	Angry	1200	1.15942029	0.625
916	long	P49	7	8	NoCue	Angry	1200	1.15942029	0.875
917	long	P50	6	8	NoCue	Angry	1200	1.15942029	0.75
918	long	P51	7	8	NoCue	Angry	1200	1.15942029	0.875
919	long	P52	8	8	NoCue	Angry	1200	1.15942029	1
920	long	P53	6	8	NoCue	Angry	1200	1.15942029	0.75
921	long	P54	5	8	NoCue	Angry	1200	1.15942029	0.625
922	long	P56	3	8	NoCue	Angry	1200	1.15942029	0.375
923	long	P57	5	8	NoCue	Angry	1200	1.15942029	0.625
924	long	P58	2	8	NoCue	Angry	1200	1.15942029	0.25
925	long	P30	5	8	NoCue	Angry	1400	1.352657005	0.625
926	long	P31	8	8	NoCue	Angry	1400	1.352657005	1
927	long	P32	7	8	NoCue	Angry	1400	1.352657005	0.875
928	long	P33	7	8	NoCue	Angry	1400	1.352657005	0.875
929	long	P34	7	8	NoCue	Angry	1400	1.352657005	0.875
930	long	P35	3	8	NoCue	Angry	1400	1.352657005	0.375
931	long	P36	8	8	NoCue	Angry	1400	1.352657005	1
932	long	P37	8	8	NoCue	Angry	1400	1.352657005	1
933	long	P38	3	8	NoCue	Angry	1400	1.352657005	0.375
934	long	P39	6	8	NoCue	Angry	1400	1.352657005	0.75
935	long	P40	7	8	NoCue	Angry	1400	1.352657005	0.875
936	long	P41	8	8	NoCue	Angry	1400	1.352657005	1
937	long	P42	8	8	NoCue	Angry	1400	1.352657005	1
938	long	P43	6	8	NoCue	Angry	1400	1.352657005	0.75
939	long	P44	6	8	NoCue	Angry	1400	1.352657005	0.75
940	long	P45	8	8	NoCue	Angry	1400	1.352657005	1
941	long	P46	8	8	NoCue	Angry	1400	1.352657005	1
942	long	P47	7	8	NoCue	Angry	1400	1.352657005	0.875
943	long	P48	5	8	NoCue	Angry	1400	1.352657005	0.625
944	long	P49	7	8	NoCue	Angry	1400	1.352657005	0.875
945	long	P50	7	8	NoCue	Angry	1400	1.352657005	0.875
946	long	P51	4	8	NoCue	Angry	1400	1.352657005	0.5
947	long	P52	7	8	NoCue	Angry	1400	1.352657005	0.875
948	long	P53	8	8	NoCue	Angry	1400	1.352657005	1
949	long	P54	4	8	NoCue	Angry	1400	1.352657005	0.5
950	long	P56	6	8	NoCue	Angry	1400	1.352657005	0.75
951	long	P57	8	8	NoCue	Angry	1400	1.352657005	1
952	long	P58	5	8	NoCue	Angry	1400	1.352657005	0.625
953	long	P30	7	8	NoCue	Angry	1600	1.54589372	0.875
954	long	P31	8	8	NoCue	Angry	1600	1.54589372	1
955	long	P32	8	8	NoCue	Angry	1600	1.54589372	1
956	long	P33	7	8	NoCue	Angry	1600	1.54589372	0.875
957	long	P34	8	8	NoCue	Angry	1600	1.54589372	1
958	long	P35	7	8	NoCue	Angry	1600	1.54589372	0.875
959	long	P36	8	8	NoCue	Angry	1600	1.54589372	1
960	long	P37	8	8	NoCue	Angry	1600	1.54589372	1
961	long	P38	6	8	NoCue	Angry	1600	1.54589372	0.75
962	long	P39	7	8	NoCue	Angry	1600	1.54589372	0.875
963	long	P40	8	8	NoCue	Angry	1600	1.54589372	1
964	long	P41	8	8	NoCue	Angry	1600	1.54589372	1
965	long	P42	8	8	NoCue	Angry	1600	1.54589372	1
966	long	P43	7	8	NoCue	Angry	1600	1.54589372	0.875
967	long	P44	7	8	NoCue	Angry	1600	1.54589372	0.875
968	long	P45	8	8	NoCue	Angry	1600	1.54589372	1
969	long	P46	7	8	NoCue	Angry	1600	1.54589372	0.875
970	long	P47	8	8	NoCue	Angry	1600	1.54589372	1
971	long	P48	5	8	NoCue	Angry	1600	1.54589372	0.625
972	long	P49	8	8	NoCue	Angry	1600	1.54589372	1
973	long	P50	7	8	NoCue	Angry	1600	1.54589372	0.875
974	long	P51	8	8	NoCue	Angry	1600	1.54589372	1
975	long	P52	8	8	NoCue	Angry	1600	1.54589372	1
976	long	P53	7	8	NoCue	Angry	1600	1.54589372	0.875
977	long	P54	7	8	NoCue	Angry	1600	1.54589372	0.875
978	long	P56	7	8	NoCue	Angry	1600	1.54589372	0.875
979	long	P57	8	8	NoCue	Angry	1600	1.54589372	1
980	long	P58	7	8	NoCue	Angry	1600	1.54589372	0.875
981	long	P30	0	8	NoCue	Neutral	400	0.373482726	0
982	long	P31	0	8	NoCue	Neutral	400	0.373482726	0
983	long	P32	0	8	NoCue	Neutral	400	0.373482726	0
984	long	P33	0	8	NoCue	Neutral	400	0.373482726	0
985	long	P34	1	8	NoCue	Neutral	400	0.373482726	0.125
986	long	P35	1	8	NoCue	Neutral	400	0.373482726	0.125
987	long	P36	0	8	NoCue	Neutral	400	0.373482726	0
988	long	P37	0	8	NoCue	Neutral	400	0.373482726	0
989	long	P38	0	8	NoCue	Neutral	400	0.373482726	0
990	long	P39	0	8	NoCue	Neutral	400	0.373482726	0
991	long	P40	0	8	NoCue	Neutral	400	0.373482726	0
992	long	P41	0	8	NoCue	Neutral	400	0.373482726	0
993	long	P42	1	8	NoCue	Neutral	400	0.373482726	0.125
994	long	P43	2	8	NoCue	Neutral	400	0.373482726	0.25
995	long	P44	0	8	NoCue	Neutral	400	0.373482726	0
996	long	P45	0	8	NoCue	Neutral	400	0.373482726	0
997	long	P46	0	8	NoCue	Neutral	400	0.373482726	0
998	long	P47	0	8	NoCue	Neutral	400	0.373482726	0
999	long	P48	0	8	NoCue	Neutral	400	0.373482726	0
1000	long	P49	0	8	NoCue	Neutral	400	0.373482726	0
1001	long	P50	1	8	NoCue	Neutral	400	0.373482726	0.125
1002	long	P51	0	8	NoCue	Neutral	400	0.373482726	0
1003	long	P52	0	8	NoCue	Neutral	400	0.373482726	0
1004	long	P53	0	8	NoCue	Neutral	400	0.373482726	0
1005	long	P54	1	8	NoCue	Neutral	400	0.373482726	0.125
1006	long	P56	0	8	NoCue	Neutral	400	0.373482726	0
1007	long	P57	0	8	NoCue	Neutral	400	0.373482726	0
1008	long	P58	0	8	NoCue	Neutral	400	0.373482726	0
1009	long	P30	0	8	NoCue	Neutral	600	0.56022409	0
1010	long	P31	0	8	NoCue	Neutral	600	0.56022409	0
1011	long	P32	1	8	NoCue	Neutral	600	0.56022409	0.125
1012	long	P33	0	8	NoCue	Neutral	600	0.56022409	0
1013	long	P34	2	8	NoCue	Neutral	600	0.56022409	0.25
1014	long	P35	1	8	NoCue	Neutral	600	0.56022409	0.125
1015	long	P36	0	8	NoCue	Neutral	600	0.56022409	0
1016	long	P37	0	8	NoCue	Neutral	600	0.56022409	0
1017	long	P38	0	8	NoCue	Neutral	600	0.56022409	0
1018	long	P39	0	8	NoCue	Neutral	600	0.56022409	0
1019	long	P40	1	8	NoCue	Neutral	600	0.56022409	0.125
1020	long	P41	1	8	NoCue	Neutral	600	0.56022409	0.125
1021	long	P42	1	8	NoCue	Neutral	600	0.56022409	0.125
1022	long	P43	1	8	NoCue	Neutral	600	0.56022409	0.125
1023	long	P44	0	8	NoCue	Neutral	600	0.56022409	0
1024	long	P45	0	8	NoCue	Neutral	600	0.56022409	0
1025	long	P46	1	8	NoCue	Neutral	600	0.56022409	0.125
1026	long	P47	1	8	NoCue	Neutral	600	0.56022409	0.125
1027	long	P48	2	8	NoCue	Neutral	600	0.56022409	0.25
1028	long	P49	0	8	NoCue	Neutral	600	0.56022409	0
1029	long	P50	0	8	NoCue	Neutral	600	0.56022409	0
1030	long	P51	0	8	NoCue	Neutral	600	0.56022409	0
1031	long	P52	0	8	NoCue	Neutral	600	0.56022409	0
1032	long	P53	0	8	NoCue	Neutral	600	0.56022409	0
1033	long	P54	3	8	NoCue	Neutral	600	0.56022409	0.375
1034	long	P56	0	8	NoCue	Neutral	600	0.56022409	0
1035	long	P57	0	8	NoCue	Neutral	600	0.56022409	0
1036	long	P58	0	8	NoCue	Neutral	600	0.56022409	0
1037	long	P30	0	8	NoCue	Neutral	800	0.746965453	0
1038	long	P31	0	8	NoCue	Neutral	800	0.746965453	0
1039	long	P32	2	8	NoCue	Neutral	800	0.746965453	0.25
1040	long	P33	0	8	NoCue	Neutral	800	0.746965453	0
1041	long	P34	3	8	NoCue	Neutral	800	0.746965453	0.375
1042	long	P35	0	8	NoCue	Neutral	800	0.746965453	0
1043	long	P36	1	8	NoCue	Neutral	800	0.746965453	0.125
1044	long	P37	1	8	NoCue	Neutral	800	0.746965453	0.125
1045	long	P38	0	8	NoCue	Neutral	800	0.746965453	0
1046	long	P39	0	8	NoCue	Neutral	800	0.746965453	0
1047	long	P40	2	8	NoCue	Neutral	800	0.746965453	0.25
1048	long	P41	3	8	NoCue	Neutral	800	0.746965453	0.375
1049	long	P42	6	8	NoCue	Neutral	800	0.746965453	0.75
1050	long	P43	3	8	NoCue	Neutral	800	0.746965453	0.375
1051	long	P44	0	8	NoCue	Neutral	800	0.746965453	0
1052	long	P45	2	8	NoCue	Neutral	800	0.746965453	0.25
1053	long	P46	3	8	NoCue	Neutral	800	0.746965453	0.375
1054	long	P47	4	8	NoCue	Neutral	800	0.746965453	0.5
1055	long	P48	1	8	NoCue	Neutral	800	0.746965453	0.125
1056	long	P49	2	8	NoCue	Neutral	800	0.746965453	0.25
1057	long	P50	2	8	NoCue	Neutral	800	0.746965453	0.25
1058	long	P51	2	8	NoCue	Neutral	800	0.746965453	0.25
1059	long	P52	2	8	NoCue	Neutral	800	0.746965453	0.25
1060	long	P53	1	8	NoCue	Neutral	800	0.746965453	0.125
1061	long	P54	0	8	NoCue	Neutral	800	0.746965453	0
1062	long	P56	0	8	NoCue	Neutral	800	0.746965453	0
1063	long	P57	0	8	NoCue	Neutral	800	0.746965453	0
1064	long	P58	2	8	NoCue	Neutral	800	0.746965453	0.25
1065	long	P30	3	8	NoCue	Neutral	1000	0.933706816	0.375
1066	long	P31	4	8	NoCue	Neutral	1000	0.933706816	0.5
1067	long	P32	4	8	NoCue	Neutral	1000	0.933706816	0.5
1068	long	P33	3	8	NoCue	Neutral	1000	0.933706816	0.375
1069	long	P34	7	8	NoCue	Neutral	1000	0.933706816	0.875
1070	long	P35	1	8	NoCue	Neutral	1000	0.933706816	0.125
1071	long	P36	4	8	NoCue	Neutral	1000	0.933706816	0.5
1072	long	P37	3	8	NoCue	Neutral	1000	0.933706816	0.375
1073	long	P38	0	8	NoCue	Neutral	1000	0.933706816	0
1074	long	P39	2	8	NoCue	Neutral	1000	0.933706816	0.25
1075	long	P40	3	8	NoCue	Neutral	1000	0.933706816	0.375
1076	long	P41	3	8	NoCue	Neutral	1000	0.933706816	0.375
1077	long	P42	8	8	NoCue	Neutral	1000	0.933706816	1
1078	long	P43	2	8	NoCue	Neutral	1000	0.933706816	0.25
1079	long	P44	2	8	NoCue	Neutral	1000	0.933706816	0.25
1080	long	P45	6	8	NoCue	Neutral	1000	0.933706816	0.75
1081	long	P46	0	8	NoCue	Neutral	1000	0.933706816	0
1082	long	P47	7	8	NoCue	Neutral	1000	0.933706816	0.875
1083	long	P48	2	8	NoCue	Neutral	1000	0.933706816	0.25
1084	long	P49	2	8	NoCue	Neutral	1000	0.933706816	0.25
1085	long	P50	4	8	NoCue	Neutral	1000	0.933706816	0.5
1086	long	P51	2	8	NoCue	Neutral	1000	0.933706816	0.25
1087	long	P52	5	8	NoCue	Neutral	1000	0.933706816	0.625
1088	long	P53	0	8	NoCue	Neutral	1000	0.933706816	0
1089	long	P54	3	8	NoCue	Neutral	1000	0.933706816	0.375
1090	long	P56	5	8	NoCue	Neutral	1000	0.933706816	0.625
1091	long	P57	4	8	NoCue	Neutral	1000	0.933706816	0.5
1092	long	P58	1	8	NoCue	Neutral	1000	0.933706816	0.125
1093	long	P30	1	8	NoCue	Neutral	1200	1.120448179	0.125
1094	long	P31	4	8	NoCue	Neutral	1200	1.120448179	0.5
1095	long	P32	8	8	NoCue	Neutral	1200	1.120448179	1
1096	long	P33	3	8	NoCue	Neutral	1200	1.120448179	0.375
1097	long	P34	7	8	NoCue	Neutral	1200	1.120448179	0.875
1098	long	P35	2	8	NoCue	Neutral	1200	1.120448179	0.25
1099	long	P36	7	8	NoCue	Neutral	1200	1.120448179	0.875
1100	long	P37	4	8	NoCue	Neutral	1200	1.120448179	0.5
1101	long	P38	4	8	NoCue	Neutral	1200	1.120448179	0.5
1102	long	P39	7	8	NoCue	Neutral	1200	1.120448179	0.875
1103	long	P40	4	8	NoCue	Neutral	1200	1.120448179	0.5
1104	long	P41	8	8	NoCue	Neutral	1200	1.120448179	1
1105	long	P42	8	8	NoCue	Neutral	1200	1.120448179	1
1106	long	P43	5	8	NoCue	Neutral	1200	1.120448179	0.625
1107	long	P44	4	8	NoCue	Neutral	1200	1.120448179	0.5
1108	long	P45	7	8	NoCue	Neutral	1200	1.120448179	0.875
1109	long	P46	6	8	NoCue	Neutral	1200	1.120448179	0.75
1110	long	P47	8	8	NoCue	Neutral	1200	1.120448179	1
1111	long	P48	5	8	NoCue	Neutral	1200	1.120448179	0.625
1112	long	P49	6	8	NoCue	Neutral	1200	1.120448179	0.75
1113	long	P50	6	8	NoCue	Neutral	1200	1.120448179	0.75
1114	long	P51	5	8	NoCue	Neutral	1200	1.120448179	0.625
1115	long	P52	7	8	NoCue	Neutral	1200	1.120448179	0.875
1116	long	P53	1	8	NoCue	Neutral	1200	1.120448179	0.125
1117	long	P54	5	8	NoCue	Neutral	1200	1.120448179	0.625
1118	long	P56	5	8	NoCue	Neutral	1200	1.120448179	0.625
1119	long	P57	4	8	NoCue	Neutral	1200	1.120448179	0.5
1120	long	P58	5	8	NoCue	Neutral	1200	1.120448179	0.625
1121	long	P30	6	8	NoCue	Neutral	1400	1.307189542	0.75
1122	long	P31	7	8	NoCue	Neutral	1400	1.307189542	0.875
1123	long	P32	6	8	NoCue	Neutral	1400	1.307189542	0.75
1124	long	P33	5	8	NoCue	Neutral	1400	1.307189542	0.625
1125	long	P34	8	8	NoCue	Neutral	1400	1.307189542	1
1126	long	P35	3	8	NoCue	Neutral	1400	1.307189542	0.375
1127	long	P36	7	8	NoCue	Neutral	1400	1.307189542	0.875
1128	long	P37	6	8	NoCue	Neutral	1400	1.307189542	0.75
1129	long	P38	4	8	NoCue	Neutral	1400	1.307189542	0.5
1130	long	P39	8	8	NoCue	Neutral	1400	1.307189542	1
1131	long	P40	6	8	NoCue	Neutral	1400	1.307189542	0.75
1132	long	P41	7	8	NoCue	Neutral	1400	1.307189542	0.875
1133	long	P42	8	8	NoCue	Neutral	1400	1.307189542	1
1134	long	P43	7	8	NoCue	Neutral	1400	1.307189542	0.875
1135	long	P44	5	8	NoCue	Neutral	1400	1.307189542	0.625
1136	long	P45	7	8	NoCue	Neutral	1400	1.307189542	0.875
1137	long	P46	7	8	NoCue	Neutral	1400	1.307189542	0.875
1138	long	P47	8	8	NoCue	Neutral	1400	1.307189542	1
1139	long	P48	8	8	NoCue	Neutral	1400	1.307189542	1
1140	long	P49	7	8	NoCue	Neutral	1400	1.307189542	0.875
1141	long	P50	8	8	NoCue	Neutral	1400	1.307189542	1
1142	long	P51	2	8	NoCue	Neutral	1400	1.307189542	0.25
1143	long	P52	7	8	NoCue	Neutral	1400	1.307189542	0.875
1144	long	P53	6	8	NoCue	Neutral	1400	1.307189542	0.75
1145	long	P54	5	8	NoCue	Neutral	1400	1.307189542	0.625
1146	long	P56	4	8	NoCue	Neutral	1400	1.307189542	0.5
1147	long	P57	4	8	NoCue	Neutral	1400	1.307189542	0.5
1148	long	P58	4	8	NoCue	Neutral	1400	1.307189542	0.5
1149	long	P30	6	8	NoCue	Neutral	1600	1.493930906	0.75
1150	long	P31	8	8	NoCue	Neutral	1600	1.493930906	1
1151	long	P32	8	8	NoCue	Neutral	1600	1.493930906	1
1152	long	P33	8	8	NoCue	Neutral	1600	1.493930906	1
1153	long	P34	7	8	NoCue	Neutral	1600	1.493930906	0.875
1154	long	P35	4	8	NoCue	Neutral	1600	1.493930906	0.5
1155	long	P36	8	8	NoCue	Neutral	1600	1.493930906	1
1156	long	P37	6	8	NoCue	Neutral	1600	1.493930906	0.75
1157	long	P38	6	8	NoCue	Neutral	1600	1.493930906	0.75
1158	long	P39	8	8	NoCue	Neutral	1600	1.493930906	1
1159	long	P40	8	8	NoCue	Neutral	1600	1.493930906	1
1160	long	P41	8	8	NoCue	Neutral	1600	1.493930906	1
1161	long	P42	8	8	NoCue	Neutral	1600	1.493930906	1
1162	long	P43	7	8	NoCue	Neutral	1600	1.493930906	0.875
1163	long	P44	8	8	NoCue	Neutral	1600	1.493930906	1
1164	long	P45	8	8	NoCue	Neutral	1600	1.493930906	1
1165	long	P46	7	8	NoCue	Neutral	1600	1.493930906	0.875
1166	long	P47	7	8	NoCue	Neutral	1600	1.493930906	0.875
1167	long	P48	6	8	NoCue	Neutral	1600	1.493930906	0.75
1168	long	P49	7	8	NoCue	Neutral	1600	1.493930906	0.875
1169	long	P50	8	8	NoCue	Neutral	1600	1.493930906	1
1170	long	P51	8	8	NoCue	Neutral	1600	1.493930906	1
1171	long	P52	7	8	NoCue	Neutral	1600	1.493930906	0.875
1172	long	P53	8	8	NoCue	Neutral	1600	1.493930906	1
1173	long	P54	4	8	NoCue	Neutral	1600	1.493930906	0.5
1174	long	P56	8	8	NoCue	Neutral	1600	1.493930906	1
1175	long	P57	7	8	NoCue	Neutral	1600	1.493930906	0.875
1176	long	P58	5	8	NoCue	Neutral	1600	1.493930906	0.625
1177	short	P01	0	8	Central	Angry	200	0.373134328	0
1178	short	P02	0	8	Central	Angry	200	0.373134328	0
1179	short	P03	0	8	Central	Angry	200	0.373134328	0
1180	short	P04	0	8	Central	Angry	200	0.373134328	0
1181	short	P05	0	8	Central	Angry	200	0.373134328	0
1182	short	P06	0	8	Central	Angry	200	0.373134328	0
1183	short	P07	1	8	Central	Angry	200	0.373134328	0.125
1184	short	P09	0	8	Central	Angry	200	0.373134328	0
1185	short	P10	0	8	Central	Angry	200	0.373134328	0
1186	short	P11	2	8	Central	Angry	200	0.373134328	0.25
1187	short	P12	0	8	Central	Angry	200	0.373134328	0
1188	short	P13	0	8	Central	Angry	200	0.373134328	0
1189	short	P14	0	8	Central	Angry	200	0.373134328	0
1190	short	P15	1	8	Central	Angry	200	0.373134328	0.125
1191	short	P16	0	8	Central	Angry	200	0.373134328	0
1192	short	P17	0	8	Central	Angry	200	0.373134328	0
1193	short	P18	0	8	Central	Angry	200	0.373134328	0
1194	short	P19	1	8	Central	Angry	200	0.373134328	0.125
1195	short	P20	2	8	Central	Angry	200	0.373134328	0.25
1196	short	P21	0	8	Central	Angry	200	0.373134328	0
1197	short	P22	2	8	Central	Angry	200	0.373134328	0.25
1198	short	P23	0	8	Central	Angry	200	0.373134328	0
1199	short	P24	0	8	Central	Angry	200	0.373134328	0
1200	short	P25	0	8	Central	Angry	200	0.373134328	0
1201	short	P26	1	8	Central	Angry	200	0.373134328	0.125
1202	short	P27	0	8	Central	Angry	200	0.373134328	0
1203	short	P28	1	8	Central	Angry	200	0.373134328	0.125
1204	short	P29	1	8	Central	Angry	200	0.373134328	0.125
1205	short	P01	0	8	Central	Angry	300	0.559701493	0
1206	short	P02	1	8	Central	Angry	300	0.559701493	0.125
1207	short	P03	1	8	Central	Angry	300	0.559701493	0.125
1208	short	P04	1	8	Central	Angry	300	0.559701493	0.125
1209	short	P05	0	8	Central	Angry	300	0.559701493	0
1210	short	P06	0	8	Central	Angry	300	0.559701493	0
1211	short	P07	0	8	Central	Angry	300	0.559701493	0
1212	short	P09	0	8	Central	Angry	300	0.559701493	0
1213	short	P10	0	8	Central	Angry	300	0.559701493	0
1214	short	P11	0	8	Central	Angry	300	0.559701493	0
1215	short	P12	0	8	Central	Angry	300	0.559701493	0
1216	short	P13	0	8	Central	Angry	300	0.559701493	0
1217	short	P14	0	8	Central	Angry	300	0.559701493	0
1218	short	P15	0	8	Central	Angry	300	0.559701493	0
1219	short	P16	0	8	Central	Angry	300	0.559701493	0
1220	short	P17	0	8	Central	Angry	300	0.559701493	0
1221	short	P18	0	8	Central	Angry	300	0.559701493	0
1222	short	P19	1	8	Central	Angry	300	0.559701493	0.125
1223	short	P20	3	8	Central	Angry	300	0.559701493	0.375
1224	short	P21	0	8	Central	Angry	300	0.559701493	0
1225	short	P22	0	8	Central	Angry	300	0.559701493	0
1226	short	P23	0	8	Central	Angry	300	0.559701493	0
1227	short	P24	0	8	Central	Angry	300	0.559701493	0
1228	short	P25	0	8	Central	Angry	300	0.559701493	0
1229	short	P26	0	8	Central	Angry	300	0.559701493	0
1230	short	P27	3	8	Central	Angry	300	0.559701493	0.375
1231	short	P28	0	8	Central	Angry	300	0.559701493	0
1232	short	P29	2	8	Central	Angry	300	0.559701493	0.25
1233	short	P01	1	8	Central	Angry	400	0.746268657	0.125
1234	short	P02	2	8	Central	Angry	400	0.746268657	0.25
1235	short	P03	3	8	Central	Angry	400	0.746268657	0.375
1236	short	P04	2	8	Central	Angry	400	0.746268657	0.25
1237	short	P05	2	8	Central	Angry	400	0.746268657	0.25
1238	short	P06	0	8	Central	Angry	400	0.746268657	0
1239	short	P07	1	8	Central	Angry	400	0.746268657	0.125
1240	short	P09	2	8	Central	Angry	400	0.746268657	0.25
1241	short	P10	2	8	Central	Angry	400	0.746268657	0.25
1242	short	P11	5	8	Central	Angry	400	0.746268657	0.625
1243	short	P12	2	8	Central	Angry	400	0.746268657	0.25
1244	short	P13	2	8	Central	Angry	400	0.746268657	0.25
1245	short	P14	3	8	Central	Angry	400	0.746268657	0.375
1246	short	P15	2	8	Central	Angry	400	0.746268657	0.25
1247	short	P16	1	8	Central	Angry	400	0.746268657	0.125
1248	short	P17	1	8	Central	Angry	400	0.746268657	0.125
1249	short	P18	0	8	Central	Angry	400	0.746268657	0
1250	short	P19	3	8	Central	Angry	400	0.746268657	0.375
1251	short	P20	2	8	Central	Angry	400	0.746268657	0.25
1252	short	P21	0	8	Central	Angry	400	0.746268657	0
1253	short	P22	1	8	Central	Angry	400	0.746268657	0.125
1254	short	P23	0	8	Central	Angry	400	0.746268657	0
1255	short	P24	1	8	Central	Angry	400	0.746268657	0.125
1256	short	P25	1	8	Central	Angry	400	0.746268657	0.125
1257	short	P26	3	8	Central	Angry	400	0.746268657	0.375
1258	short	P27	4	8	Central	Angry	400	0.746268657	0.5
1259	short	P28	2	8	Central	Angry	400	0.746268657	0.25
1260	short	P29	6	8	Central	Angry	400	0.746268657	0.75
1261	short	P01	2	8	Central	Angry	500	0.932835821	0.25
1262	short	P02	3	8	Central	Angry	500	0.932835821	0.375
1263	short	P03	4	8	Central	Angry	500	0.932835821	0.5
1264	short	P04	1	8	Central	Angry	500	0.932835821	0.125
1265	short	P05	6	8	Central	Angry	500	0.932835821	0.75
1266	short	P06	2	8	Central	Angry	500	0.932835821	0.25
1267	short	P07	6	8	Central	Angry	500	0.932835821	0.75
1268	short	P09	6	8	Central	Angry	500	0.932835821	0.75
1269	short	P10	5	8	Central	Angry	500	0.932835821	0.625
1270	short	P11	7	8	Central	Angry	500	0.932835821	0.875
1271	short	P12	5	8	Central	Angry	500	0.932835821	0.625
1272	short	P13	5	8	Central	Angry	500	0.932835821	0.625
1273	short	P14	4	8	Central	Angry	500	0.932835821	0.5
1274	short	P15	5	8	Central	Angry	500	0.932835821	0.625
1275	short	P16	5	8	Central	Angry	500	0.932835821	0.625
1276	short	P17	3	8	Central	Angry	500	0.932835821	0.375
1277	short	P18	3	8	Central	Angry	500	0.932835821	0.375
1278	short	P19	3	8	Central	Angry	500	0.932835821	0.375
1279	short	P20	4	8	Central	Angry	500	0.932835821	0.5
1280	short	P21	3	8	Central	Angry	500	0.932835821	0.375
1281	short	P22	5	8	Central	Angry	500	0.932835821	0.625
1282	short	P23	4	8	Central	Angry	500	0.932835821	0.5
1283	short	P24	2	8	Central	Angry	500	0.932835821	0.25
1284	short	P25	3	8	Central	Angry	500	0.932835821	0.375
1285	short	P26	4	8	Central	Angry	500	0.932835821	0.5
1286	short	P27	7	8	Central	Angry	500	0.932835821	0.875
1287	short	P28	3	8	Central	Angry	500	0.932835821	0.375
1288	short	P29	7	8	Central	Angry	500	0.932835821	0.875
1289	short	P01	4	8	Central	Angry	600	1.119402985	0.5
1290	short	P02	5	8	Central	Angry	600	1.119402985	0.625
1291	short	P03	8	8	Central	Angry	600	1.119402985	1
1292	short	P04	6	8	Central	Angry	600	1.119402985	0.75
1293	short	P05	7	8	Central	Angry	600	1.119402985	0.875
1294	short	P06	7	8	Central	Angry	600	1.119402985	0.875
1295	short	P07	8	8	Central	Angry	600	1.119402985	1
1296	short	P09	6	8	Central	Angry	600	1.119402985	0.75
1297	short	P10	7	8	Central	Angry	600	1.119402985	0.875
1298	short	P11	7	8	Central	Angry	600	1.119402985	0.875
1299	short	P12	7	8	Central	Angry	600	1.119402985	0.875
1300	short	P13	7	8	Central	Angry	600	1.119402985	0.875
1301	short	P14	3	8	Central	Angry	600	1.119402985	0.375
1302	short	P15	7	8	Central	Angry	600	1.119402985	0.875
1303	short	P16	7	8	Central	Angry	600	1.119402985	0.875
1304	short	P17	7	8	Central	Angry	600	1.119402985	0.875
1305	short	P18	7	8	Central	Angry	600	1.119402985	0.875
1306	short	P19	6	8	Central	Angry	600	1.119402985	0.75
1307	short	P20	5	8	Central	Angry	600	1.119402985	0.625
1308	short	P21	5	8	Central	Angry	600	1.119402985	0.625
1309	short	P22	7	8	Central	Angry	600	1.119402985	0.875
1310	short	P23	6	8	Central	Angry	600	1.119402985	0.75
1311	short	P24	4	8	Central	Angry	600	1.119402985	0.5
1312	short	P25	4	8	Central	Angry	600	1.119402985	0.5
1313	short	P26	2	8	Central	Angry	600	1.119402985	0.25
1314	short	P27	5	8	Central	Angry	600	1.119402985	0.625
1315	short	P28	6	8	Central	Angry	600	1.119402985	0.75
1316	short	P29	8	8	Central	Angry	600	1.119402985	1
1317	short	P01	5	8	Central	Angry	700	1.305970149	0.625
1318	short	P02	8	8	Central	Angry	700	1.305970149	1
1319	short	P03	8	8	Central	Angry	700	1.305970149	1
1320	short	P04	7	8	Central	Angry	700	1.305970149	0.875
1321	short	P05	7	8	Central	Angry	700	1.305970149	0.875
1322	short	P06	6	8	Central	Angry	700	1.305970149	0.75
1323	short	P07	8	8	Central	Angry	700	1.305970149	1
1324	short	P09	7	8	Central	Angry	700	1.305970149	0.875
1325	short	P10	8	8	Central	Angry	700	1.305970149	1
1326	short	P11	8	8	Central	Angry	700	1.305970149	1
1327	short	P12	4	8	Central	Angry	700	1.305970149	0.5
1328	short	P13	8	8	Central	Angry	700	1.305970149	1
1329	short	P14	5	8	Central	Angry	700	1.305970149	0.625
1330	short	P15	6	8	Central	Angry	700	1.305970149	0.75
1331	short	P16	8	8	Central	Angry	700	1.305970149	1
1332	short	P17	6	8	Central	Angry	700	1.305970149	0.75
1333	short	P18	7	8	Central	Angry	700	1.305970149	0.875
1334	short	P19	7	8	Central	Angry	700	1.305970149	0.875
1335	short	P20	7	8	Central	Angry	700	1.305970149	0.875
1336	short	P21	6	8	Central	Angry	700	1.305970149	0.75
1337	short	P22	7	8	Central	Angry	700	1.305970149	0.875
1338	short	P23	8	8	Central	Angry	700	1.305970149	1
1339	short	P24	4	8	Central	Angry	700	1.305970149	0.5
1340	short	P25	6	8	Central	Angry	700	1.305970149	0.75
1341	short	P26	7	8	Central	Angry	700	1.305970149	0.875
1342	short	P27	7	8	Central	Angry	700	1.305970149	0.875
1343	short	P28	5	8	Central	Angry	700	1.305970149	0.625
1344	short	P29	8	8	Central	Angry	700	1.305970149	1
1345	short	P01	7	8	Central	Angry	800	1.492537313	0.875
1346	short	P02	8	8	Central	Angry	800	1.492537313	1
1347	short	P03	8	8	Central	Angry	800	1.492537313	1
1348	short	P04	8	8	Central	Angry	800	1.492537313	1
1349	short	P05	8	8	Central	Angry	800	1.492537313	1
1350	short	P06	8	8	Central	Angry	800	1.492537313	1
1351	short	P07	8	8	Central	Angry	800	1.492537313	1
1352	short	P09	8	8	Central	Angry	800	1.492537313	1
1353	short	P10	7	8	Central	Angry	800	1.492537313	0.875
1354	short	P11	8	8	Central	Angry	800	1.492537313	1
1355	short	P12	7	8	Central	Angry	800	1.492537313	0.875
1356	short	P13	8	8	Central	Angry	800	1.492537313	1
1357	short	P14	5	8	Central	Angry	800	1.492537313	0.625
1358	short	P15	8	8	Central	Angry	800	1.492537313	1
1359	short	P16	8	8	Central	Angry	800	1.492537313	1
1360	short	P17	7	8	Central	Angry	800	1.492537313	0.875
1361	short	P18	8	8	Central	Angry	800	1.492537313	1
1362	short	P19	6	8	Central	Angry	800	1.492537313	0.75
1363	short	P20	7	8	Central	Angry	800	1.492537313	0.875
1364	short	P21	4	8	Central	Angry	800	1.492537313	0.5
1365	short	P22	8	8	Central	Angry	800	1.492537313	1
1366	short	P23	8	8	Central	Angry	800	1.492537313	1
1367	short	P24	5	8	Central	Angry	800	1.492537313	0.625
1368	short	P25	8	8	Central	Angry	800	1.492537313	1
1369	short	P26	6	8	Central	Angry	800	1.492537313	0.75
1370	short	P27	7	8	Central	Angry	800	1.492537313	0.875
1371	short	P28	6	8	Central	Angry	800	1.492537313	0.75
1372	short	P29	8	8	Central	Angry	800	1.492537313	1
1373	short	P01	0	8	Central	Neutral	200	0.387596899	0
1374	short	P02	0	8	Central	Neutral	200	0.387596899	0
1375	short	P03	0	8	Central	Neutral	200	0.387596899	0
1376	short	P04	0	8	Central	Neutral	200	0.387596899	0
1377	short	P05	0	8	Central	Neutral	200	0.387596899	0
1378	short	P06	0	8	Central	Neutral	200	0.387596899	0
1379	short	P07	0	8	Central	Neutral	200	0.387596899	0
1380	short	P09	0	8	Central	Neutral	200	0.387596899	0
1381	short	P10	0	8	Central	Neutral	200	0.387596899	0
1382	short	P11	0	8	Central	Neutral	200	0.387596899	0
1383	short	P12	0	8	Central	Neutral	200	0.387596899	0
1384	short	P13	0	8	Central	Neutral	200	0.387596899	0
1385	short	P14	0	8	Central	Neutral	200	0.387596899	0
1386	short	P15	3	8	Central	Neutral	200	0.387596899	0.375
1387	short	P16	0	8	Central	Neutral	200	0.387596899	0
1388	short	P17	0	8	Central	Neutral	200	0.387596899	0
1389	short	P18	0	8	Central	Neutral	200	0.387596899	0
1390	short	P19	0	8	Central	Neutral	200	0.387596899	0
1391	short	P20	4	8	Central	Neutral	200	0.387596899	0.5
1392	short	P21	0	8	Central	Neutral	200	0.387596899	0
1393	short	P22	0	8	Central	Neutral	200	0.387596899	0
1394	short	P23	0	8	Central	Neutral	200	0.387596899	0
1395	short	P24	0	8	Central	Neutral	200	0.387596899	0
1396	short	P25	0	8	Central	Neutral	200	0.387596899	0
1397	short	P26	0	8	Central	Neutral	200	0.387596899	0
1398	short	P27	0	8	Central	Neutral	200	0.387596899	0
1399	short	P28	0	8	Central	Neutral	200	0.387596899	0
1400	short	P29	2	8	Central	Neutral	200	0.387596899	0.25
1401	short	P01	0	8	Central	Neutral	300	0.581395349	0
1402	short	P02	0	8	Central	Neutral	300	0.581395349	0
1403	short	P03	0	8	Central	Neutral	300	0.581395349	0
1404	short	P04	0	8	Central	Neutral	300	0.581395349	0
1405	short	P05	0	8	Central	Neutral	300	0.581395349	0
1406	short	P06	0	8	Central	Neutral	300	0.581395349	0
1407	short	P07	1	8	Central	Neutral	300	0.581395349	0.125
1408	short	P09	1	8	Central	Neutral	300	0.581395349	0.125
1409	short	P10	2	8	Central	Neutral	300	0.581395349	0.25
1410	short	P11	2	8	Central	Neutral	300	0.581395349	0.25
1411	short	P12	2	8	Central	Neutral	300	0.581395349	0.25
1412	short	P13	0	8	Central	Neutral	300	0.581395349	0
1413	short	P14	1	8	Central	Neutral	300	0.581395349	0.125
1414	short	P15	2	8	Central	Neutral	300	0.581395349	0.25
1415	short	P16	0	8	Central	Neutral	300	0.581395349	0
1416	short	P17	1	8	Central	Neutral	300	0.581395349	0.125
1417	short	P18	1	8	Central	Neutral	300	0.581395349	0.125
1418	short	P19	0	8	Central	Neutral	300	0.581395349	0
1419	short	P20	5	8	Central	Neutral	300	0.581395349	0.625
1420	short	P21	0	8	Central	Neutral	300	0.581395349	0
1421	short	P22	1	8	Central	Neutral	300	0.581395349	0.125
1422	short	P23	0	8	Central	Neutral	300	0.581395349	0
1423	short	P24	2	8	Central	Neutral	300	0.581395349	0.25
1424	short	P25	1	8	Central	Neutral	300	0.581395349	0.125
1425	short	P26	0	8	Central	Neutral	300	0.581395349	0
1426	short	P27	1	8	Central	Neutral	300	0.581395349	0.125
1427	short	P28	2	8	Central	Neutral	300	0.581395349	0.25
1428	short	P29	3	8	Central	Neutral	300	0.581395349	0.375
1429	short	P01	0	8	Central	Neutral	400	0.775193798	0
1430	short	P02	6	8	Central	Neutral	400	0.775193798	0.75
1431	short	P03	0	8	Central	Neutral	400	0.775193798	0
1432	short	P04	2	8	Central	Neutral	400	0.775193798	0.25
1433	short	P05	4	8	Central	Neutral	400	0.775193798	0.5
1434	short	P06	1	8	Central	Neutral	400	0.775193798	0.125
1435	short	P07	5	8	Central	Neutral	400	0.775193798	0.625
1436	short	P09	3	8	Central	Neutral	400	0.775193798	0.375
1437	short	P10	3	8	Central	Neutral	400	0.775193798	0.375
1438	short	P11	5	8	Central	Neutral	400	0.775193798	0.625
1439	short	P12	5	8	Central	Neutral	400	0.775193798	0.625
1440	short	P13	1	8	Central	Neutral	400	0.775193798	0.125
1441	short	P14	0	8	Central	Neutral	400	0.775193798	0
1442	short	P15	2	8	Central	Neutral	400	0.775193798	0.25
1443	short	P16	1	8	Central	Neutral	400	0.775193798	0.125
1444	short	P17	2	8	Central	Neutral	400	0.775193798	0.25
1445	short	P18	0	8	Central	Neutral	400	0.775193798	0
1446	short	P19	3	8	Central	Neutral	400	0.775193798	0.375
1447	short	P20	4	8	Central	Neutral	400	0.775193798	0.5
1448	short	P21	1	8	Central	Neutral	400	0.775193798	0.125
1449	short	P22	3	8	Central	Neutral	400	0.775193798	0.375
1450	short	P23	2	8	Central	Neutral	400	0.775193798	0.25
1451	short	P24	1	8	Central	Neutral	400	0.775193798	0.125
1452	short	P25	0	8	Central	Neutral	400	0.775193798	0
1453	short	P26	2	8	Central	Neutral	400	0.775193798	0.25
1454	short	P27	3	8	Central	Neutral	400	0.775193798	0.375
1455	short	P28	3	8	Central	Neutral	400	0.775193798	0.375
1456	short	P29	5	8	Central	Neutral	400	0.775193798	0.625
1457	short	P01	1	8	Central	Neutral	500	0.968992248	0.125
1458	short	P02	7	8	Central	Neutral	500	0.968992248	0.875
1459	short	P03	4	8	Central	Neutral	500	0.968992248	0.5
1460	short	P04	5	8	Central	Neutral	500	0.968992248	0.625
1461	short	P05	4	8	Central	Neutral	500	0.968992248	0.5
1462	short	P06	3	8	Central	Neutral	500	0.968992248	0.375
1463	short	P07	8	8	Central	Neutral	500	0.968992248	1
1464	short	P09	4	8	Central	Neutral	500	0.968992248	0.5
1465	short	P10	2	8	Central	Neutral	500	0.968992248	0.25
1466	short	P11	4	8	Central	Neutral	500	0.968992248	0.5
1467	short	P12	3	8	Central	Neutral	500	0.968992248	0.375
1468	short	P13	7	8	Central	Neutral	500	0.968992248	0.875
1469	short	P14	2	8	Central	Neutral	500	0.968992248	0.25
1470	short	P15	5	8	Central	Neutral	500	0.968992248	0.625
1471	short	P16	7	8	Central	Neutral	500	0.968992248	0.875
1472	short	P17	3	8	Central	Neutral	500	0.968992248	0.375
1473	short	P18	3	8	Central	Neutral	500	0.968992248	0.375
1474	short	P19	1	8	Central	Neutral	500	0.968992248	0.125
1475	short	P20	7	8	Central	Neutral	500	0.968992248	0.875
1476	short	P21	1	8	Central	Neutral	500	0.968992248	0.125
1477	short	P22	3	8	Central	Neutral	500	0.968992248	0.375
1478	short	P23	5	8	Central	Neutral	500	0.968992248	0.625
1479	short	P24	3	8	Central	Neutral	500	0.968992248	0.375
1480	short	P25	2	8	Central	Neutral	500	0.968992248	0.25
1481	short	P26	6	8	Central	Neutral	500	0.968992248	0.75
1482	short	P27	6	8	Central	Neutral	500	0.968992248	0.75
1483	short	P28	4	8	Central	Neutral	500	0.968992248	0.5
1484	short	P29	8	8	Central	Neutral	500	0.968992248	1
1485	short	P01	5	8	Central	Neutral	600	1.162790698	0.625
1486	short	P02	6	8	Central	Neutral	600	1.162790698	0.75
1487	short	P03	5	8	Central	Neutral	600	1.162790698	0.625
1488	short	P04	6	8	Central	Neutral	600	1.162790698	0.75
1489	short	P05	7	8	Central	Neutral	600	1.162790698	0.875
1490	short	P06	5	8	Central	Neutral	600	1.162790698	0.625
1491	short	P07	8	8	Central	Neutral	600	1.162790698	1
1492	short	P09	6	8	Central	Neutral	600	1.162790698	0.75
1493	short	P10	7	8	Central	Neutral	600	1.162790698	0.875
1494	short	P11	7	8	Central	Neutral	600	1.162790698	0.875
1495	short	P12	7	8	Central	Neutral	600	1.162790698	0.875
1496	short	P13	7	8	Central	Neutral	600	1.162790698	0.875
1497	short	P14	6	8	Central	Neutral	600	1.162790698	0.75
1498	short	P15	7	8	Central	Neutral	600	1.162790698	0.875
1499	short	P16	8	8	Central	Neutral	600	1.162790698	1
1500	short	P17	5	8	Central	Neutral	600	1.162790698	0.625
1501	short	P18	3	8	Central	Neutral	600	1.162790698	0.375
1502	short	P19	8	8	Central	Neutral	600	1.162790698	1
1503	short	P20	5	8	Central	Neutral	600	1.162790698	0.625
1504	short	P21	3	8	Central	Neutral	600	1.162790698	0.375
1505	short	P22	8	8	Central	Neutral	600	1.162790698	1
1506	short	P23	6	8	Central	Neutral	600	1.162790698	0.75
1507	short	P24	4	8	Central	Neutral	600	1.162790698	0.5
1508	short	P25	7	8	Central	Neutral	600	1.162790698	0.875
1509	short	P26	6	8	Central	Neutral	600	1.162790698	0.75
1510	short	P27	7	8	Central	Neutral	600	1.162790698	0.875
1511	short	P28	6	8	Central	Neutral	600	1.162790698	0.75
1512	short	P29	8	8	Central	Neutral	600	1.162790698	1
1513	short	P01	8	8	Central	Neutral	700	1.356589147	1
1514	short	P02	6	8	Central	Neutral	700	1.356589147	0.75
1515	short	P03	7	8	Central	Neutral	700	1.356589147	0.875
1516	short	P04	8	8	Central	Neutral	700	1.356589147	1
1517	short	P05	8	8	Central	Neutral	700	1.356589147	1
1518	short	P06	7	8	Central	Neutral	700	1.356589147	0.875
1519	short	P07	8	8	Central	Neutral	700	1.356589147	1
1520	short	P09	7	8	Central	Neutral	700	1.356589147	0.875
1521	short	P10	8	8	Central	Neutral	700	1.356589147	1
1522	short	P11	6	8	Central	Neutral	700	1.356589147	0.75
1523	short	P12	5	8	Central	Neutral	700	1.356589147	0.625
1524	short	P13	8	8	Central	Neutral	700	1.356589147	1
1525	short	P14	2	8	Central	Neutral	700	1.356589147	0.25
1526	short	P15	3	8	Central	Neutral	700	1.356589147	0.375
1527	short	P16	8	8	Central	Neutral	700	1.356589147	1
1528	short	P17	8	8	Central	Neutral	700	1.356589147	1
1529	short	P18	7	8	Central	Neutral	700	1.356589147	0.875
1530	short	P19	7	8	Central	Neutral	700	1.356589147	0.875
1531	short	P20	7	8	Central	Neutral	700	1.356589147	0.875
1532	short	P21	6	8	Central	Neutral	700	1.356589147	0.75
1533	short	P22	7	8	Central	Neutral	700	1.356589147	0.875
1534	short	P23	8	8	Central	Neutral	700	1.356589147	1
1535	short	P24	6	8	Central	Neutral	700	1.356589147	0.75
1536	short	P25	7	8	Central	Neutral	700	1.356589147	0.875
1537	short	P26	7	8	Central	Neutral	700	1.356589147	0.875
1538	short	P27	7	8	Central	Neutral	700	1.356589147	0.875
1539	short	P28	5	8	Central	Neutral	700	1.356589147	0.625
1540	short	P29	8	8	Central	Neutral	700	1.356589147	1
1541	short	P01	6	8	Central	Neutral	800	1.550387597	0.75
1542	short	P02	7	8	Central	Neutral	800	1.550387597	0.875
1543	short	P03	8	8	Central	Neutral	800	1.550387597	1
1544	short	P04	8	8	Central	Neutral	800	1.550387597	1
1545	short	P05	8	8	Central	Neutral	800	1.550387597	1
1546	short	P06	7	8	Central	Neutral	800	1.550387597	0.875
1547	short	P07	7	8	Central	Neutral	800	1.550387597	0.875
1548	short	P09	8	8	Central	Neutral	800	1.550387597	1
1549	short	P10	6	8	Central	Neutral	800	1.550387597	0.75
1550	short	P11	8	8	Central	Neutral	800	1.550387597	1
1551	short	P12	7	8	Central	Neutral	800	1.550387597	0.875
1552	short	P13	8	8	Central	Neutral	800	1.550387597	1
1553	short	P14	6	8	Central	Neutral	800	1.550387597	0.75
1554	short	P15	8	8	Central	Neutral	800	1.550387597	1
1555	short	P16	8	8	Central	Neutral	800	1.550387597	1
1556	short	P17	8	8	Central	Neutral	800	1.550387597	1
1557	short	P18	8	8	Central	Neutral	800	1.550387597	1
1558	short	P19	6	8	Central	Neutral	800	1.550387597	0.75
1559	short	P20	8	8	Central	Neutral	800	1.550387597	1
1560	short	P21	5	8	Central	Neutral	800	1.550387597	0.625
1561	short	P22	7	8	Central	Neutral	800	1.550387597	0.875
1562	short	P23	8	8	Central	Neutral	800	1.550387597	1
1563	short	P24	5	8	Central	Neutral	800	1.550387597	0.625
1564	short	P25	7	8	Central	Neutral	800	1.550387597	0.875
1565	short	P26	6	8	Central	Neutral	800	1.550387597	0.75
1566	short	P27	7	8	Central	Neutral	800	1.550387597	0.875
1567	short	P28	7	8	Central	Neutral	800	1.550387597	0.875
1568	short	P29	7	8	Central	Neutral	800	1.550387597	0.875
1569	short	P01	0	8	Peripheral	Angry	200	0.373134328	0
1570	short	P02	0	8	Peripheral	Angry	200	0.373134328	0
1571	short	P03	0	8	Peripheral	Angry	200	0.373134328	0
1572	short	P04	0	8	Peripheral	Angry	200	0.373134328	0
1573	short	P05	0	8	Peripheral	Angry	200	0.373134328	0
1574	short	P06	0	8	Peripheral	Angry	200	0.373134328	0
1575	short	P07	2	8	Peripheral	Angry	200	0.373134328	0.25
1576	short	P09	0	8	Peripheral	Angry	200	0.373134328	0
1577	short	P10	1	8	Peripheral	Angry	200	0.373134328	0.125
1578	short	P11	0	8	Peripheral	Angry	200	0.373134328	0
1579	short	P12	1	8	Peripheral	Angry	200	0.373134328	0.125
1580	short	P13	0	8	Peripheral	Angry	200	0.373134328	0
1581	short	P14	0	8	Peripheral	Angry	200	0.373134328	0
1582	short	P15	0	8	Peripheral	Angry	200	0.373134328	0
1583	short	P16	0	8	Peripheral	Angry	200	0.373134328	0
1584	short	P17	1	8	Peripheral	Angry	200	0.373134328	0.125
1585	short	P18	0	8	Peripheral	Angry	200	0.373134328	0
1586	short	P19	0	8	Peripheral	Angry	200	0.373134328	0
1587	short	P20	4	8	Peripheral	Angry	200	0.373134328	0.5
1588	short	P21	0	8	Peripheral	Angry	200	0.373134328	0
1589	short	P22	0	8	Peripheral	Angry	200	0.373134328	0
1590	short	P23	0	8	Peripheral	Angry	200	0.373134328	0
1591	short	P24	0	8	Peripheral	Angry	200	0.373134328	0
1592	short	P25	0	8	Peripheral	Angry	200	0.373134328	0
1593	short	P26	0	8	Peripheral	Angry	200	0.373134328	0
1594	short	P27	0	8	Peripheral	Angry	200	0.373134328	0
1595	short	P28	1	8	Peripheral	Angry	200	0.373134328	0.125
1596	short	P29	0	8	Peripheral	Angry	200	0.373134328	0
1597	short	P01	1	8	Peripheral	Angry	300	0.559701493	0.125
1598	short	P02	2	8	Peripheral	Angry	300	0.559701493	0.25
1599	short	P03	1	8	Peripheral	Angry	300	0.559701493	0.125
1600	short	P04	0	8	Peripheral	Angry	300	0.559701493	0
1601	short	P05	0	8	Peripheral	Angry	300	0.559701493	0
1602	short	P06	0	8	Peripheral	Angry	300	0.559701493	0
1603	short	P07	1	8	Peripheral	Angry	300	0.559701493	0.125
1604	short	P09	0	8	Peripheral	Angry	300	0.559701493	0
1605	short	P10	0	8	Peripheral	Angry	300	0.559701493	0
1606	short	P11	0	8	Peripheral	Angry	300	0.559701493	0
1607	short	P12	1	8	Peripheral	Angry	300	0.559701493	0.125
1608	short	P13	0	8	Peripheral	Angry	300	0.559701493	0
1609	short	P14	2	8	Peripheral	Angry	300	0.559701493	0.25
1610	short	P15	2	8	Peripheral	Angry	300	0.559701493	0.25
1611	short	P16	1	8	Peripheral	Angry	300	0.559701493	0.125
1612	short	P17	0	8	Peripheral	Angry	300	0.559701493	0
1613	short	P18	0	8	Peripheral	Angry	300	0.559701493	0
1614	short	P19	0	8	Peripheral	Angry	300	0.559701493	0
1615	short	P20	4	8	Peripheral	Angry	300	0.559701493	0.5
1616	short	P21	0	8	Peripheral	Angry	300	0.559701493	0
1617	short	P22	1	8	Peripheral	Angry	300	0.559701493	0.125
1618	short	P23	1	8	Peripheral	Angry	300	0.559701493	0.125
1619	short	P24	1	8	Peripheral	Angry	300	0.559701493	0.125
1620	short	P25	0	8	Peripheral	Angry	300	0.559701493	0
1621	short	P26	2	8	Peripheral	Angry	300	0.559701493	0.25
1622	short	P27	0	8	Peripheral	Angry	300	0.559701493	0
1623	short	P28	0	8	Peripheral	Angry	300	0.559701493	0
1624	short	P29	2	8	Peripheral	Angry	300	0.559701493	0.25
1625	short	P01	0	8	Peripheral	Angry	400	0.746268657	0
1626	short	P02	2	8	Peripheral	Angry	400	0.746268657	0.25
1627	short	P03	1	8	Peripheral	Angry	400	0.746268657	0.125
1628	short	P04	2	8	Peripheral	Angry	400	0.746268657	0.25
1629	short	P05	0	8	Peripheral	Angry	400	0.746268657	0
1630	short	P06	0	8	Peripheral	Angry	400	0.746268657	0
1631	short	P07	1	8	Peripheral	Angry	400	0.746268657	0.125
1632	short	P09	2	8	Peripheral	Angry	400	0.746268657	0.25
1633	short	P10	3	8	Peripheral	Angry	400	0.746268657	0.375
1634	short	P11	0	8	Peripheral	Angry	400	0.746268657	0
1635	short	P12	1	8	Peripheral	Angry	400	0.746268657	0.125
1636	short	P13	1	8	Peripheral	Angry	400	0.746268657	0.125
1637	short	P14	0	8	Peripheral	Angry	400	0.746268657	0
1638	short	P15	2	8	Peripheral	Angry	400	0.746268657	0.25
1639	short	P16	3	8	Peripheral	Angry	400	0.746268657	0.375
1640	short	P17	0	8	Peripheral	Angry	400	0.746268657	0
1641	short	P18	1	8	Peripheral	Angry	400	0.746268657	0.125
1642	short	P19	1	8	Peripheral	Angry	400	0.746268657	0.125
1643	short	P20	2	8	Peripheral	Angry	400	0.746268657	0.25
1644	short	P21	0	8	Peripheral	Angry	400	0.746268657	0
1645	short	P22	4	8	Peripheral	Angry	400	0.746268657	0.5
1646	short	P23	0	8	Peripheral	Angry	400	0.746268657	0
1647	short	P24	0	8	Peripheral	Angry	400	0.746268657	0
1648	short	P25	0	8	Peripheral	Angry	400	0.746268657	0
1649	short	P26	1	8	Peripheral	Angry	400	0.746268657	0.125
1650	short	P27	4	8	Peripheral	Angry	400	0.746268657	0.5
1651	short	P28	2	8	Peripheral	Angry	400	0.746268657	0.25
1652	short	P29	5	8	Peripheral	Angry	400	0.746268657	0.625
1653	short	P01	3	8	Peripheral	Angry	500	0.932835821	0.375
1654	short	P02	3	8	Peripheral	Angry	500	0.932835821	0.375
1655	short	P03	5	8	Peripheral	Angry	500	0.932835821	0.625
1656	short	P04	3	8	Peripheral	Angry	500	0.932835821	0.375
1657	short	P05	3	8	Peripheral	Angry	500	0.932835821	0.375
1658	short	P06	4	8	Peripheral	Angry	500	0.932835821	0.5
1659	short	P07	7	8	Peripheral	Angry	500	0.932835821	0.875
1660	short	P09	5	8	Peripheral	Angry	500	0.932835821	0.625
1661	short	P10	7	8	Peripheral	Angry	500	0.932835821	0.875
1662	short	P11	6	8	Peripheral	Angry	500	0.932835821	0.75
1663	short	P12	3	8	Peripheral	Angry	500	0.932835821	0.375
1664	short	P13	6	8	Peripheral	Angry	500	0.932835821	0.75
1665	short	P14	2	8	Peripheral	Angry	500	0.932835821	0.25
1666	short	P15	3	8	Peripheral	Angry	500	0.932835821	0.375
1667	short	P16	8	8	Peripheral	Angry	500	0.932835821	1
1668	short	P17	4	8	Peripheral	Angry	500	0.932835821	0.5
1669	short	P18	5	8	Peripheral	Angry	500	0.932835821	0.625
1670	short	P19	7	8	Peripheral	Angry	500	0.932835821	0.875
1671	short	P20	5	8	Peripheral	Angry	500	0.932835821	0.625
1672	short	P21	1	8	Peripheral	Angry	500	0.932835821	0.125
1673	short	P22	4	8	Peripheral	Angry	500	0.932835821	0.5
1674	short	P23	3	8	Peripheral	Angry	500	0.932835821	0.375
1675	short	P24	1	8	Peripheral	Angry	500	0.932835821	0.125
1676	short	P25	4	8	Peripheral	Angry	500	0.932835821	0.5
1677	short	P26	5	8	Peripheral	Angry	500	0.932835821	0.625
1678	short	P27	6	8	Peripheral	Angry	500	0.932835821	0.75
1679	short	P28	4	8	Peripheral	Angry	500	0.932835821	0.5
1680	short	P29	8	8	Peripheral	Angry	500	0.932835821	1
1681	short	P01	5	8	Peripheral	Angry	600	1.119402985	0.625
1682	short	P02	6	8	Peripheral	Angry	600	1.119402985	0.75
1683	short	P03	8	8	Peripheral	Angry	600	1.119402985	1
1684	short	P04	6	8	Peripheral	Angry	600	1.119402985	0.75
1685	short	P05	7	8	Peripheral	Angry	600	1.119402985	0.875
1686	short	P06	7	8	Peripheral	Angry	600	1.119402985	0.875
1687	short	P07	7	8	Peripheral	Angry	600	1.119402985	0.875
1688	short	P09	5	8	Peripheral	Angry	600	1.119402985	0.625
1689	short	P10	5	8	Peripheral	Angry	600	1.119402985	0.625
1690	short	P11	5	8	Peripheral	Angry	600	1.119402985	0.625
1691	short	P12	7	8	Peripheral	Angry	600	1.119402985	0.875
1692	short	P13	6	8	Peripheral	Angry	600	1.119402985	0.75
1693	short	P14	7	8	Peripheral	Angry	600	1.119402985	0.875
1694	short	P15	4	8	Peripheral	Angry	600	1.119402985	0.5
1695	short	P16	5	8	Peripheral	Angry	600	1.119402985	0.625
1696	short	P17	8	8	Peripheral	Angry	600	1.119402985	1
1697	short	P18	6	8	Peripheral	Angry	600	1.119402985	0.75
1698	short	P19	5	8	Peripheral	Angry	600	1.119402985	0.625
1699	short	P20	5	8	Peripheral	Angry	600	1.119402985	0.625
1700	short	P21	2	8	Peripheral	Angry	600	1.119402985	0.25
1701	short	P22	4	8	Peripheral	Angry	600	1.119402985	0.5
1702	short	P23	6	8	Peripheral	Angry	600	1.119402985	0.75
1703	short	P24	4	8	Peripheral	Angry	600	1.119402985	0.5
1704	short	P25	4	8	Peripheral	Angry	600	1.119402985	0.5
1705	short	P26	6	8	Peripheral	Angry	600	1.119402985	0.75
1706	short	P27	7	8	Peripheral	Angry	600	1.119402985	0.875
1707	short	P28	4	8	Peripheral	Angry	600	1.119402985	0.5
1708	short	P29	8	8	Peripheral	Angry	600	1.119402985	1
1709	short	P01	6	8	Peripheral	Angry	700	1.305970149	0.75
1710	short	P02	7	8	Peripheral	Angry	700	1.305970149	0.875
1711	short	P03	8	8	Peripheral	Angry	700	1.305970149	1
1712	short	P04	6	8	Peripheral	Angry	700	1.305970149	0.75
1713	short	P05	8	8	Peripheral	Angry	700	1.305970149	1
1714	short	P06	8	8	Peripheral	Angry	700	1.305970149	1
1715	short	P07	8	8	Peripheral	Angry	700	1.305970149	1
1716	short	P09	7	8	Peripheral	Angry	700	1.305970149	0.875
1717	short	P10	7	8	Peripheral	Angry	700	1.305970149	0.875
1718	short	P11	6	8	Peripheral	Angry	700	1.305970149	0.75
1719	short	P12	5	8	Peripheral	Angry	700	1.305970149	0.625
1720	short	P13	6	8	Peripheral	Angry	700	1.305970149	0.75
1721	short	P14	6	8	Peripheral	Angry	700	1.305970149	0.75
1722	short	P15	5	8	Peripheral	Angry	700	1.305970149	0.625
1723	short	P16	8	8	Peripheral	Angry	700	1.305970149	1
1724	short	P17	5	8	Peripheral	Angry	700	1.305970149	0.625
1725	short	P18	8	8	Peripheral	Angry	700	1.305970149	1
1726	short	P19	6	8	Peripheral	Angry	700	1.305970149	0.75
1727	short	P20	7	8	Peripheral	Angry	700	1.305970149	0.875
1728	short	P21	3	8	Peripheral	Angry	700	1.305970149	0.375
1729	short	P22	7	8	Peripheral	Angry	700	1.305970149	0.875
1730	short	P23	7	8	Peripheral	Angry	700	1.305970149	0.875
1731	short	P24	3	8	Peripheral	Angry	700	1.305970149	0.375
1732	short	P25	6	8	Peripheral	Angry	700	1.305970149	0.75
1733	short	P26	7	8	Peripheral	Angry	700	1.305970149	0.875
1734	short	P27	8	8	Peripheral	Angry	700	1.305970149	1
1735	short	P28	5	8	Peripheral	Angry	700	1.305970149	0.625
1736	short	P29	8	8	Peripheral	Angry	700	1.305970149	1
1737	short	P01	7	8	Peripheral	Angry	800	1.492537313	0.875
1738	short	P02	8	8	Peripheral	Angry	800	1.492537313	1
1739	short	P03	8	8	Peripheral	Angry	800	1.492537313	1
1740	short	P04	8	8	Peripheral	Angry	800	1.492537313	1
1741	short	P05	7	8	Peripheral	Angry	800	1.492537313	0.875
1742	short	P06	8	8	Peripheral	Angry	800	1.492537313	1
1743	short	P07	6	8	Peripheral	Angry	800	1.492537313	0.75
1744	short	P09	8	8	Peripheral	Angry	800	1.492537313	1
1745	short	P10	7	8	Peripheral	Angry	800	1.492537313	0.875
1746	short	P11	7	8	Peripheral	Angry	800	1.492537313	0.875
1747	short	P12	8	8	Peripheral	Angry	800	1.492537313	1
1748	short	P13	8	8	Peripheral	Angry	800	1.492537313	1
1749	short	P14	4	8	Peripheral	Angry	800	1.492537313	0.5
1750	short	P15	6	8	Peripheral	Angry	800	1.492537313	0.75
1751	short	P16	8	8	Peripheral	Angry	800	1.492537313	1
1752	short	P17	5	8	Peripheral	Angry	800	1.492537313	0.625
1753	short	P18	7	8	Peripheral	Angry	800	1.492537313	0.875
1754	short	P19	8	8	Peripheral	Angry	800	1.492537313	1
1755	short	P20	7	8	Peripheral	Angry	800	1.492537313	0.875
1756	short	P21	6	8	Peripheral	Angry	800	1.492537313	0.75
1757	short	P22	8	8	Peripheral	Angry	800	1.492537313	1
1758	short	P23	8	8	Peripheral	Angry	800	1.492537313	1
1759	short	P24	6	8	Peripheral	Angry	800	1.492537313	0.75
1760	short	P25	8	8	Peripheral	Angry	800	1.492537313	1
1761	short	P26	6	8	Peripheral	Angry	800	1.492537313	0.75
1762	short	P27	8	8	Peripheral	Angry	800	1.492537313	1
1763	short	P28	7	8	Peripheral	Angry	800	1.492537313	0.875
1764	short	P29	8	8	Peripheral	Angry	800	1.492537313	1
1765	short	P01	0	8	Peripheral	Neutral	200	0.387596899	0
1766	short	P02	0	8	Peripheral	Neutral	200	0.387596899	0
1767	short	P03	0	8	Peripheral	Neutral	200	0.387596899	0
1768	short	P04	0	8	Peripheral	Neutral	200	0.387596899	0
1769	short	P05	0	8	Peripheral	Neutral	200	0.387596899	0
1770	short	P06	0	8	Peripheral	Neutral	200	0.387596899	0
1771	short	P07	1	8	Peripheral	Neutral	200	0.387596899	0.125
1772	short	P09	0	8	Peripheral	Neutral	200	0.387596899	0
1773	short	P10	0	8	Peripheral	Neutral	200	0.387596899	0
1774	short	P11	0	8	Peripheral	Neutral	200	0.387596899	0
1775	short	P12	0	8	Peripheral	Neutral	200	0.387596899	0
1776	short	P13	3	8	Peripheral	Neutral	200	0.387596899	0.375
1777	short	P14	0	8	Peripheral	Neutral	200	0.387596899	0
1778	short	P15	0	8	Peripheral	Neutral	200	0.387596899	0
1779	short	P16	0	8	Peripheral	Neutral	200	0.387596899	0
1780	short	P17	0	8	Peripheral	Neutral	200	0.387596899	0
1781	short	P18	0	8	Peripheral	Neutral	200	0.387596899	0
1782	short	P19	0	8	Peripheral	Neutral	200	0.387596899	0
1783	short	P20	4	8	Peripheral	Neutral	200	0.387596899	0.5
1784	short	P21	1	8	Peripheral	Neutral	200	0.387596899	0.125
1785	short	P22	0	8	Peripheral	Neutral	200	0.387596899	0
1786	short	P23	1	8	Peripheral	Neutral	200	0.387596899	0.125
1787	short	P24	0	8	Peripheral	Neutral	200	0.387596899	0
1788	short	P25	0	8	Peripheral	Neutral	200	0.387596899	0
1789	short	P26	2	8	Peripheral	Neutral	200	0.387596899	0.25
1790	short	P27	0	8	Peripheral	Neutral	200	0.387596899	0
1791	short	P28	1	8	Peripheral	Neutral	200	0.387596899	0.125
1792	short	P29	1	8	Peripheral	Neutral	200	0.387596899	0.125
1793	short	P01	0	8	Peripheral	Neutral	300	0.581395349	0
1794	short	P02	3	8	Peripheral	Neutral	300	0.581395349	0.375
1795	short	P03	2	8	Peripheral	Neutral	300	0.581395349	0.25
1796	short	P04	0	8	Peripheral	Neutral	300	0.581395349	0
1797	short	P05	0	8	Peripheral	Neutral	300	0.581395349	0
1798	short	P06	1	8	Peripheral	Neutral	300	0.581395349	0.125
1799	short	P07	2	8	Peripheral	Neutral	300	0.581395349	0.25
1800	short	P09	1	8	Peripheral	Neutral	300	0.581395349	0.125
1801	short	P10	0	8	Peripheral	Neutral	300	0.581395349	0
1802	short	P11	0	8	Peripheral	Neutral	300	0.581395349	0
1803	short	P12	4	8	Peripheral	Neutral	300	0.581395349	0.5
1804	short	P13	0	8	Peripheral	Neutral	300	0.581395349	0
1805	short	P14	1	8	Peripheral	Neutral	300	0.581395349	0.125
1806	short	P15	2	8	Peripheral	Neutral	300	0.581395349	0.25
1807	short	P16	0	8	Peripheral	Neutral	300	0.581395349	0
1808	short	P17	1	8	Peripheral	Neutral	300	0.581395349	0.125
1809	short	P18	0	8	Peripheral	Neutral	300	0.581395349	0
1810	short	P19	1	8	Peripheral	Neutral	300	0.581395349	0.125
1811	short	P20	2	8	Peripheral	Neutral	300	0.581395349	0.25
1812	short	P21	0	8	Peripheral	Neutral	300	0.581395349	0
1813	short	P22	1	8	Peripheral	Neutral	300	0.581395349	0.125
1814	short	P23	0	8	Peripheral	Neutral	300	0.581395349	0
1815	short	P24	0	8	Peripheral	Neutral	300	0.581395349	0
1816	short	P25	0	8	Peripheral	Neutral	300	0.581395349	0
1817	short	P26	3	8	Peripheral	Neutral	300	0.581395349	0.375
1818	short	P27	0	8	Peripheral	Neutral	300	0.581395349	0
1819	short	P28	2	8	Peripheral	Neutral	300	0.581395349	0.25
1820	short	P29	3	8	Peripheral	Neutral	300	0.581395349	0.375
1821	short	P01	2	8	Peripheral	Neutral	400	0.775193798	0.25
1822	short	P02	1	8	Peripheral	Neutral	400	0.775193798	0.125
1823	short	P03	1	8	Peripheral	Neutral	400	0.775193798	0.125
1824	short	P04	3	8	Peripheral	Neutral	400	0.775193798	0.375
1825	short	P05	1	8	Peripheral	Neutral	400	0.775193798	0.125
1826	short	P06	3	8	Peripheral	Neutral	400	0.775193798	0.375
1827	short	P07	2	8	Peripheral	Neutral	400	0.775193798	0.25
1828	short	P09	0	8	Peripheral	Neutral	400	0.775193798	0
1829	short	P10	3	8	Peripheral	Neutral	400	0.775193798	0.375
1830	short	P11	2	8	Peripheral	Neutral	400	0.775193798	0.25
1831	short	P12	1	8	Peripheral	Neutral	400	0.775193798	0.125
1832	short	P13	1	8	Peripheral	Neutral	400	0.775193798	0.125
1833	short	P14	1	8	Peripheral	Neutral	400	0.775193798	0.125
1834	short	P15	5	8	Peripheral	Neutral	400	0.775193798	0.625
1835	short	P16	1	8	Peripheral	Neutral	400	0.775193798	0.125
1836	short	P17	2	8	Peripheral	Neutral	400	0.775193798	0.25
1837	short	P18	1	8	Peripheral	Neutral	400	0.775193798	0.125
1838	short	P19	3	8	Peripheral	Neutral	400	0.775193798	0.375
1839	short	P20	3	8	Peripheral	Neutral	400	0.775193798	0.375
1840	short	P21	3	8	Peripheral	Neutral	400	0.775193798	0.375
1841	short	P22	4	8	Peripheral	Neutral	400	0.775193798	0.5
1842	short	P23	1	8	Peripheral	Neutral	400	0.775193798	0.125
1843	short	P24	1	8	Peripheral	Neutral	400	0.775193798	0.125
1844	short	P25	0	8	Peripheral	Neutral	400	0.775193798	0
1845	short	P26	6	8	Peripheral	Neutral	400	0.775193798	0.75
1846	short	P27	4	8	Peripheral	Neutral	400	0.775193798	0.5
1847	short	P28	2	8	Peripheral	Neutral	400	0.775193798	0.25
1848	short	P29	6	8	Peripheral	Neutral	400	0.775193798	0.75
1849	short	P01	0	8	Peripheral	Neutral	500	0.968992248	0
1850	short	P02	4	8	Peripheral	Neutral	500	0.968992248	0.5
1851	short	P03	5	8	Peripheral	Neutral	500	0.968992248	0.625
1852	short	P04	5	8	Peripheral	Neutral	500	0.968992248	0.625
1853	short	P05	4	8	Peripheral	Neutral	500	0.968992248	0.5
1854	short	P06	6	8	Peripheral	Neutral	500	0.968992248	0.75
1855	short	P07	6	8	Peripheral	Neutral	500	0.968992248	0.75
1856	short	P09	8	8	Peripheral	Neutral	500	0.968992248	1
1857	short	P10	3	8	Peripheral	Neutral	500	0.968992248	0.375
1858	short	P11	6	8	Peripheral	Neutral	500	0.968992248	0.75
1859	short	P12	6	8	Peripheral	Neutral	500	0.968992248	0.75
1860	short	P13	5	8	Peripheral	Neutral	500	0.968992248	0.625
1861	short	P14	5	8	Peripheral	Neutral	500	0.968992248	0.625
1862	short	P15	5	8	Peripheral	Neutral	500	0.968992248	0.625
1863	short	P16	7	8	Peripheral	Neutral	500	0.968992248	0.875
1864	short	P17	3	8	Peripheral	Neutral	500	0.968992248	0.375
1865	short	P18	4	8	Peripheral	Neutral	500	0.968992248	0.5
1866	short	P19	4	8	Peripheral	Neutral	500	0.968992248	0.5
1867	short	P20	2	8	Peripheral	Neutral	500	0.968992248	0.25
1868	short	P21	0	8	Peripheral	Neutral	500	0.968992248	0
1869	short	P22	7	8	Peripheral	Neutral	500	0.968992248	0.875
1870	short	P23	3	8	Peripheral	Neutral	500	0.968992248	0.375
1871	short	P24	1	8	Peripheral	Neutral	500	0.968992248	0.125
1872	short	P25	3	8	Peripheral	Neutral	500	0.968992248	0.375
1873	short	P26	6	8	Peripheral	Neutral	500	0.968992248	0.75
1874	short	P27	8	8	Peripheral	Neutral	500	0.968992248	1
1875	short	P28	2	8	Peripheral	Neutral	500	0.968992248	0.25
1876	short	P29	8	8	Peripheral	Neutral	500	0.968992248	1
1877	short	P01	5	8	Peripheral	Neutral	600	1.162790698	0.625
1878	short	P02	5	8	Peripheral	Neutral	600	1.162790698	0.625
1879	short	P03	8	8	Peripheral	Neutral	600	1.162790698	1
1880	short	P04	7	8	Peripheral	Neutral	600	1.162790698	0.875
1881	short	P05	7	8	Peripheral	Neutral	600	1.162790698	0.875
1882	short	P06	6	8	Peripheral	Neutral	600	1.162790698	0.75
1883	short	P07	8	8	Peripheral	Neutral	600	1.162790698	1
1884	short	P09	8	8	Peripheral	Neutral	600	1.162790698	1
1885	short	P10	5	8	Peripheral	Neutral	600	1.162790698	0.625
1886	short	P11	4	8	Peripheral	Neutral	600	1.162790698	0.5
1887	short	P12	5	8	Peripheral	Neutral	600	1.162790698	0.625
1888	short	P13	8	8	Peripheral	Neutral	600	1.162790698	1
1889	short	P14	4	8	Peripheral	Neutral	600	1.162790698	0.5
1890	short	P15	7	8	Peripheral	Neutral	600	1.162790698	0.875
1891	short	P16	8	8	Peripheral	Neutral	600	1.162790698	1
1892	short	P17	8	8	Peripheral	Neutral	600	1.162790698	1
1893	short	P18	5	8	Peripheral	Neutral	600	1.162790698	0.625
1894	short	P19	7	8	Peripheral	Neutral	600	1.162790698	0.875
1895	short	P20	5	8	Peripheral	Neutral	600	1.162790698	0.625
1896	short	P21	2	8	Peripheral	Neutral	600	1.162790698	0.25
1897	short	P22	7	8	Peripheral	Neutral	600	1.162790698	0.875
1898	short	P23	5	8	Peripheral	Neutral	600	1.162790698	0.625
1899	short	P24	3	8	Peripheral	Neutral	600	1.162790698	0.375
1900	short	P25	3	8	Peripheral	Neutral	600	1.162790698	0.375
1901	short	P26	7	8	Peripheral	Neutral	600	1.162790698	0.875
1902	short	P27	8	8	Peripheral	Neutral	600	1.162790698	1
1903	short	P28	4	8	Peripheral	Neutral	600	1.162790698	0.5
1904	short	P29	8	8	Peripheral	Neutral	600	1.162790698	1
1905	short	P01	6	8	Peripheral	Neutral	700	1.356589147	0.75
1906	short	P02	7	8	Peripheral	Neutral	700	1.356589147	0.875
1907	short	P03	8	8	Peripheral	Neutral	700	1.356589147	1
1908	short	P04	8	8	Peripheral	Neutral	700	1.356589147	1
1909	short	P05	8	8	Peripheral	Neutral	700	1.356589147	1
1910	short	P06	8	8	Peripheral	Neutral	700	1.356589147	1
1911	short	P07	8	8	Peripheral	Neutral	700	1.356589147	1
1912	short	P09	7	8	Peripheral	Neutral	700	1.356589147	0.875
1913	short	P10	7	8	Peripheral	Neutral	700	1.356589147	0.875
1914	short	P11	8	8	Peripheral	Neutral	700	1.356589147	1
1915	short	P12	6	8	Peripheral	Neutral	700	1.356589147	0.75
1916	short	P13	7	8	Peripheral	Neutral	700	1.356589147	0.875
1917	short	P14	6	8	Peripheral	Neutral	700	1.356589147	0.75
1918	short	P15	5	8	Peripheral	Neutral	700	1.356589147	0.625
1919	short	P16	8	8	Peripheral	Neutral	700	1.356589147	1
1920	short	P17	6	8	Peripheral	Neutral	700	1.356589147	0.75
1921	short	P18	7	8	Peripheral	Neutral	700	1.356589147	0.875
1922	short	P19	8	8	Peripheral	Neutral	700	1.356589147	1
1923	short	P20	6	8	Peripheral	Neutral	700	1.356589147	0.75
1924	short	P21	6	8	Peripheral	Neutral	700	1.356589147	0.75
1925	short	P22	8	8	Peripheral	Neutral	700	1.356589147	1
1926	short	P23	7	8	Peripheral	Neutral	700	1.356589147	0.875
1927	short	P24	4	8	Peripheral	Neutral	700	1.356589147	0.5
1928	short	P25	7	8	Peripheral	Neutral	700	1.356589147	0.875
1929	short	P26	6	8	Peripheral	Neutral	700	1.356589147	0.75
1930	short	P27	8	8	Peripheral	Neutral	700	1.356589147	1
1931	short	P28	8	8	Peripheral	Neutral	700	1.356589147	1
1932	short	P29	8	8	Peripheral	Neutral	700	1.356589147	1
1933	short	P01	5	8	Peripheral	Neutral	800	1.550387597	0.625
1934	short	P02	8	8	Peripheral	Neutral	800	1.550387597	1
1935	short	P03	8	8	Peripheral	Neutral	800	1.550387597	1
1936	short	P04	7	8	Peripheral	Neutral	800	1.550387597	0.875
1937	short	P05	8	8	Peripheral	Neutral	800	1.550387597	1
1938	short	P06	8	8	Peripheral	Neutral	800	1.550387597	1
1939	short	P07	8	8	Peripheral	Neutral	800	1.550387597	1
1940	short	P09	8	8	Peripheral	Neutral	800	1.550387597	1
1941	short	P10	7	8	Peripheral	Neutral	800	1.550387597	0.875
1942	short	P11	7	8	Peripheral	Neutral	800	1.550387597	0.875
1943	short	P12	7	8	Peripheral	Neutral	800	1.550387597	0.875
1944	short	P13	8	8	Peripheral	Neutral	800	1.550387597	1
1945	short	P14	7	8	Peripheral	Neutral	800	1.550387597	0.875
1946	short	P15	7	8	Peripheral	Neutral	800	1.550387597	0.875
1947	short	P16	8	8	Peripheral	Neutral	800	1.550387597	1
1948	short	P17	8	8	Peripheral	Neutral	800	1.550387597	1
1949	short	P18	8	8	Peripheral	Neutral	800	1.550387597	1
1950	short	P19	7	8	Peripheral	Neutral	800	1.550387597	0.875
1951	short	P20	5	8	Peripheral	Neutral	800	1.550387597	0.625
1952	short	P21	6	8	Peripheral	Neutral	800	1.550387597	0.75
1953	short	P22	8	8	Peripheral	Neutral	800	1.550387597	1
1954	short	P23	8	8	Peripheral	Neutral	800	1.550387597	1
1955	short	P24	5	8	Peripheral	Neutral	800	1.550387597	0.625
1956	short	P25	8	8	Peripheral	Neutral	800	1.550387597	1
1957	short	P26	6	8	Peripheral	Neutral	800	1.550387597	0.75
1958	short	P27	8	8	Peripheral	Neutral	800	1.550387597	1
1959	short	P28	7	8	Peripheral	Neutral	800	1.550387597	0.875
1960	short	P29	8	8	Peripheral	Neutral	800	1.550387597	1
1961	short	P01	0	8	NoCue	Angry	200	0.373134328	0
1962	short	P02	0	8	NoCue	Angry	200	0.373134328	0
1963	short	P03	0	8	NoCue	Angry	200	0.373134328	0
1964	short	P04	0	8	NoCue	Angry	200	0.373134328	0
1965	short	P05	1	8	NoCue	Angry	200	0.373134328	0.125
1966	short	P06	0	8	NoCue	Angry	200	0.373134328	0
1967	short	P07	2	8	NoCue	Angry	200	0.373134328	0.25
1968	short	P09	0	8	NoCue	Angry	200	0.373134328	0
1969	short	P10	0	8	NoCue	Angry	200	0.373134328	0
1970	short	P11	0	8	NoCue	Angry	200	0.373134328	0
1971	short	P12	1	8	NoCue	Angry	200	0.373134328	0.125
1972	short	P13	0	8	NoCue	Angry	200	0.373134328	0
1973	short	P14	0	8	NoCue	Angry	200	0.373134328	0
1974	short	P15	0	8	NoCue	Angry	200	0.373134328	0
1975	short	P16	0	8	NoCue	Angry	200	0.373134328	0
1976	short	P17	0	8	NoCue	Angry	200	0.373134328	0
1977	short	P18	0	8	NoCue	Angry	200	0.373134328	0
1978	short	P19	0	8	NoCue	Angry	200	0.373134328	0
1979	short	P20	1	8	NoCue	Angry	200	0.373134328	0.125
1980	short	P21	0	8	NoCue	Angry	200	0.373134328	0
1981	short	P22	0	8	NoCue	Angry	200	0.373134328	0
1982	short	P23	0	8	NoCue	Angry	200	0.373134328	0
1983	short	P24	0	8	NoCue	Angry	200	0.373134328	0
1984	short	P25	0	8	NoCue	Angry	200	0.373134328	0
1985	short	P26	3	8	NoCue	Angry	200	0.373134328	0.375
1986	short	P27	1	8	NoCue	Angry	200	0.373134328	0.125
1987	short	P28	0	8	NoCue	Angry	200	0.373134328	0
1988	short	P29	0	8	NoCue	Angry	200	0.373134328	0
1989	short	P01	0	8	NoCue	Angry	300	0.559701493	0
1990	short	P02	0	8	NoCue	Angry	300	0.559701493	0
1991	short	P03	1	8	NoCue	Angry	300	0.559701493	0.125
1992	short	P04	0	8	NoCue	Angry	300	0.559701493	0
1993	short	P05	0	8	NoCue	Angry	300	0.559701493	0
1994	short	P06	0	8	NoCue	Angry	300	0.559701493	0
1995	short	P07	3	8	NoCue	Angry	300	0.559701493	0.375
1996	short	P09	1	8	NoCue	Angry	300	0.559701493	0.125
1997	short	P10	0	8	NoCue	Angry	300	0.559701493	0
1998	short	P11	0	8	NoCue	Angry	300	0.559701493	0
1999	short	P12	0	8	NoCue	Angry	300	0.559701493	0
[truncated: 353 more rows]
