# Supplementary material for: Temporal distortion for angry faces: Testing visual attention and action preparation accounts
Source: Q J Exp Psychol (Hove). 2023 May 30;77(9):1800–12. doi: 10.1177/17470218231172856 (PMC11373163; doi:10.1177/17470218231172856)
Supplement: sj-csv-3-qjp-10.1177_17470218231172856 – Supplemental material for Temporal distortion for angry faces: Testing visual attention and action preparation accounts [file sj-csv-3-qjp-10.1177_17470218231172856.csv]

	Subject	Expression	PictureDur	MCDur	Sex	Age	ActionState	SpecifAction	response	Range	total	plong
1	4	Neutral	400	-600	Female	18	Hold	Hold	0	Long	8	0
2	5	Neutral	400	-600	Female	18	Hold	Hold	0	Long	8	0
3	8	Neutral	400	-600	Female	18	Hold	Hold	0	Long	8	0
4	18	Neutral	400	-600	Female	18	Hold	Hold	0	Long	8	0
5	27	Neutral	400	-600	Female	18	Hold	Hold	0	Long	8	0
6	4	Angry	400	-600	Female	18	Hold	Hold	0	Long	8	0
7	5	Angry	400	-600	Female	18	Hold	Hold	0	Long	8	0
8	8	Angry	400	-600	Female	18	Hold	Hold	0	Long	8	0
9	18	Angry	400	-600	Female	18	Hold	Hold	0	Long	8	0
10	27	Angry	400	-600	Female	18	Hold	Hold	0	Long	8	0
11	4	Neutral	600	-400	Female	18	Hold	Hold	0	Long	8	0
12	5	Neutral	600	-400	Female	18	Hold	Hold	0	Long	8	0
13	8	Neutral	600	-400	Female	18	Hold	Hold	0	Long	8	0
14	18	Neutral	600	-400	Female	18	Hold	Hold	2	Long	8	0.25
15	27	Neutral	600	-400	Female	18	Hold	Hold	0	Long	8	0
16	4	Angry	600	-400	Female	18	Hold	Hold	0	Long	8	0
17	5	Angry	600	-400	Female	18	Hold	Hold	1	Long	8	0.125
18	8	Angry	600	-400	Female	18	Hold	Hold	0	Long	8	0
19	18	Angry	600	-400	Female	18	Hold	Hold	0	Long	8	0
20	27	Angry	600	-400	Female	18	Hold	Hold	0	Long	8	0
21	4	Neutral	800	-200	Female	18	Hold	Hold	0	Long	8	0
22	5	Neutral	800	-200	Female	18	Hold	Hold	2	Long	8	0.25
23	8	Neutral	800	-200	Female	18	Hold	Hold	1	Long	8	0.125
24	18	Neutral	800	-200	Female	18	Hold	Hold	3	Long	8	0.375
25	27	Neutral	800	-200	Female	18	Hold	Hold	0	Long	8	0
26	4	Angry	800	-200	Female	18	Hold	Hold	1	Long	8	0.125
27	5	Angry	800	-200	Female	18	Hold	Hold	4	Long	8	0.5
28	8	Angry	800	-200	Female	18	Hold	Hold	1	Long	8	0.125
29	18	Angry	800	-200	Female	18	Hold	Hold	1	Long	8	0.125
30	27	Angry	800	-200	Female	18	Hold	Hold	1	Long	8	0.125
31	4	Neutral	1000	0	Female	18	Hold	Hold	1	Long	8	0.125
32	5	Neutral	1000	0	Female	18	Hold	Hold	2	Long	8	0.25
33	8	Neutral	1000	0	Female	18	Hold	Hold	1	Long	8	0.125
34	18	Neutral	1000	0	Female	18	Hold	Hold	2	Long	8	0.25
35	27	Neutral	1000	0	Female	18	Hold	Hold	4	Long	8	0.5
36	4	Angry	1000	0	Female	18	Hold	Hold	4	Long	8	0.5
37	5	Angry	1000	0	Female	18	Hold	Hold	4	Long	8	0.5
38	8	Angry	1000	0	Female	18	Hold	Hold	6	Long	8	0.75
39	18	Angry	1000	0	Female	18	Hold	Hold	4	Long	8	0.5
40	27	Angry	1000	0	Female	18	Hold	Hold	3	Long	8	0.375
41	4	Neutral	1200	200	Female	18	Hold	Hold	4	Long	8	0.5
42	5	Neutral	1200	200	Female	18	Hold	Hold	7	Long	8	0.875
43	8	Neutral	1200	200	Female	18	Hold	Hold	3	Long	8	0.375
44	18	Neutral	1200	200	Female	18	Hold	Hold	8	Long	8	1
45	27	Neutral	1200	200	Female	18	Hold	Hold	6	Long	8	0.75
46	4	Angry	1200	200	Female	18	Hold	Hold	5	Long	8	0.625
47	5	Angry	1200	200	Female	18	Hold	Hold	5	Long	8	0.625
48	8	Angry	1200	200	Female	18	Hold	Hold	3	Long	8	0.375
49	18	Angry	1200	200	Female	18	Hold	Hold	5	Long	8	0.625
50	27	Angry	1200	200	Female	18	Hold	Hold	8	Long	8	1
51	4	Neutral	1400	400	Female	18	Hold	Hold	7	Long	8	0.875
52	5	Neutral	1400	400	Female	18	Hold	Hold	6	Long	8	0.75
53	8	Neutral	1400	400	Female	18	Hold	Hold	4	Long	8	0.5
54	18	Neutral	1400	400	Female	18	Hold	Hold	4	Long	8	0.5
55	27	Neutral	1400	400	Female	18	Hold	Hold	8	Long	8	1
56	4	Angry	1400	400	Female	18	Hold	Hold	7	Long	8	0.875
57	5	Angry	1400	400	Female	18	Hold	Hold	6	Long	8	0.75
58	8	Angry	1400	400	Female	18	Hold	Hold	7	Long	8	0.875
59	18	Angry	1400	400	Female	18	Hold	Hold	4	Long	8	0.5
60	27	Angry	1400	400	Female	18	Hold	Hold	7	Long	8	0.875
61	4	Neutral	1600	600	Female	18	Hold	Hold	7	Long	8	0.875
62	5	Neutral	1600	600	Female	18	Hold	Hold	8	Long	8	1
63	8	Neutral	1600	600	Female	18	Hold	Hold	7	Long	8	0.875
64	18	Neutral	1600	600	Female	18	Hold	Hold	8	Long	8	1
65	27	Neutral	1600	600	Female	18	Hold	Hold	6	Long	8	0.75
66	4	Angry	1600	600	Female	18	Hold	Hold	8	Long	8	1
67	5	Angry	1600	600	Female	18	Hold	Hold	8	Long	8	1
68	8	Angry	1600	600	Female	18	Hold	Hold	8	Long	8	1
69	18	Angry	1600	600	Female	18	Hold	Hold	4	Long	8	0.5
70	27	Angry	1600	600	Female	18	Hold	Hold	8	Long	8	1
71	4	Neutral	400	-600	Female	18	Act	Pull	0	Long	8	0
72	5	Neutral	400	-600	Female	18	Act	Pull	0	Long	8	0
73	8	Neutral	400	-600	Female	18	Act	Pull	0	Long	8	0
74	18	Neutral	400	-600	Female	18	Act	Pull	0	Long	8	0
75	27	Neutral	400	-600	Female	18	Act	Pull	1	Long	8	0.125
76	4	Angry	400	-600	Female	18	Act	Pull	0	Long	8	0
77	5	Angry	400	-600	Female	18	Act	Pull	0	Long	8	0
78	8	Angry	400	-600	Female	18	Act	Pull	1	Long	8	0.125
79	18	Angry	400	-600	Female	18	Act	Pull	0	Long	8	0
80	27	Angry	400	-600	Female	18	Act	Pull	0	Long	8	0
81	4	Neutral	600	-400	Female	18	Act	Pull	0	Long	8	0
82	5	Neutral	600	-400	Female	18	Act	Pull	1	Long	8	0.125
83	8	Neutral	600	-400	Female	18	Act	Pull	0	Long	8	0
84	18	Neutral	600	-400	Female	18	Act	Pull	0	Long	8	0
85	27	Neutral	600	-400	Female	18	Act	Pull	0	Long	8	0
86	4	Angry	600	-400	Female	18	Act	Pull	0	Long	8	0
87	5	Angry	600	-400	Female	18	Act	Pull	1	Long	8	0.125
88	8	Angry	600	-400	Female	18	Act	Pull	0	Long	8	0
89	18	Angry	600	-400	Female	18	Act	Pull	0	Long	8	0
90	27	Angry	600	-400	Female	18	Act	Pull	1	Long	8	0.125
91	4	Neutral	800	-200	Female	18	Act	Pull	0	Long	8	0
92	5	Neutral	800	-200	Female	18	Act	Pull	1	Long	8	0.125
93	8	Neutral	800	-200	Female	18	Act	Pull	1	Long	8	0.125
94	18	Neutral	800	-200	Female	18	Act	Pull	3	Long	8	0.375
95	27	Neutral	800	-200	Female	18	Act	Pull	1	Long	8	0.125
96	4	Angry	800	-200	Female	18	Act	Pull	0	Long	8	0
97	5	Angry	800	-200	Female	18	Act	Pull	3	Long	8	0.375
98	8	Angry	800	-200	Female	18	Act	Pull	0	Long	8	0
99	18	Angry	800	-200	Female	18	Act	Pull	0	Long	8	0
100	27	Angry	800	-200	Female	18	Act	Pull	2	Long	8	0.25
101	4	Neutral	1000	0	Female	18	Act	Pull	0	Long	8	0
102	5	Neutral	1000	0	Female	18	Act	Pull	4	Long	8	0.5
103	8	Neutral	1000	0	Female	18	Act	Pull	2	Long	8	0.25
104	18	Neutral	1000	0	Female	18	Act	Pull	3	Long	8	0.375
105	27	Neutral	1000	0	Female	18	Act	Pull	6	Long	8	0.75
106	4	Angry	1000	0	Female	18	Act	Pull	5	Long	8	0.625
107	5	Angry	1000	0	Female	18	Act	Pull	6	Long	8	0.75
108	8	Angry	1000	0	Female	18	Act	Pull	3	Long	8	0.375
109	18	Angry	1000	0	Female	18	Act	Pull	4	Long	8	0.5
110	27	Angry	1000	0	Female	18	Act	Pull	6	Long	8	0.75
111	4	Neutral	1200	200	Female	18	Act	Pull	6	Long	8	0.75
112	5	Neutral	1200	200	Female	18	Act	Pull	6	Long	8	0.75
113	8	Neutral	1200	200	Female	18	Act	Pull	4	Long	8	0.5
114	18	Neutral	1200	200	Female	18	Act	Pull	6	Long	8	0.75
115	27	Neutral	1200	200	Female	18	Act	Pull	6	Long	8	0.75
116	4	Angry	1200	200	Female	18	Act	Pull	8	Long	8	1
117	5	Angry	1200	200	Female	18	Act	Pull	6	Long	8	0.75
118	8	Angry	1200	200	Female	18	Act	Pull	6	Long	8	0.75
119	18	Angry	1200	200	Female	18	Act	Pull	6	Long	8	0.75
120	27	Angry	1200	200	Female	18	Act	Pull	8	Long	8	1
121	4	Neutral	1400	400	Female	18	Act	Pull	8	Long	8	1
122	5	Neutral	1400	400	Female	18	Act	Pull	5	Long	8	0.625
123	8	Neutral	1400	400	Female	18	Act	Pull	7	Long	8	0.875
124	18	Neutral	1400	400	Female	18	Act	Pull	6	Long	8	0.75
125	27	Neutral	1400	400	Female	18	Act	Pull	8	Long	8	1
126	4	Angry	1400	400	Female	18	Act	Pull	8	Long	8	1
127	5	Angry	1400	400	Female	18	Act	Pull	5	Long	8	0.625
128	8	Angry	1400	400	Female	18	Act	Pull	8	Long	8	1
129	18	Angry	1400	400	Female	18	Act	Pull	7	Long	8	0.875
130	27	Angry	1400	400	Female	18	Act	Pull	8	Long	8	1
131	4	Neutral	1600	600	Female	18	Act	Pull	8	Long	8	1
132	5	Neutral	1600	600	Female	18	Act	Pull	7	Long	8	0.875
133	8	Neutral	1600	600	Female	18	Act	Pull	7	Long	8	0.875
134	18	Neutral	1600	600	Female	18	Act	Pull	7	Long	8	0.875
135	27	Neutral	1600	600	Female	18	Act	Pull	7	Long	8	0.875
136	4	Angry	1600	600	Female	18	Act	Pull	8	Long	8	1
137	5	Angry	1600	600	Female	18	Act	Pull	8	Long	8	1
138	8	Angry	1600	600	Female	18	Act	Pull	6	Long	8	0.75
139	18	Angry	1600	600	Female	18	Act	Pull	7	Long	8	0.875
140	27	Angry	1600	600	Female	18	Act	Pull	8	Long	8	1
141	4	Neutral	400	-600	Female	18	Act	Push	0	Long	8	0
142	5	Neutral	400	-600	Female	18	Act	Push	1	Long	8	0.125
143	8	Neutral	400	-600	Female	18	Act	Push	0	Long	8	0
144	18	Neutral	400	-600	Female	18	Act	Push	1	Long	8	0.125
145	27	Neutral	400	-600	Female	18	Act	Push	0	Long	8	0
146	4	Angry	400	-600	Female	18	Act	Push	0	Long	8	0
147	5	Angry	400	-600	Female	18	Act	Push	0	Long	8	0
148	8	Angry	400	-600	Female	18	Act	Push	0	Long	8	0
149	18	Angry	400	-600	Female	18	Act	Push	0	Long	8	0
150	27	Angry	400	-600	Female	18	Act	Push	0	Long	8	0
151	4	Neutral	600	-400	Female	18	Act	Push	0	Long	8	0
152	5	Neutral	600	-400	Female	18	Act	Push	0	Long	8	0
153	8	Neutral	600	-400	Female	18	Act	Push	0	Long	8	0
154	18	Neutral	600	-400	Female	18	Act	Push	1	Long	8	0.125
155	27	Neutral	600	-400	Female	18	Act	Push	0	Long	8	0
156	4	Angry	600	-400	Female	18	Act	Push	0	Long	8	0
157	5	Angry	600	-400	Female	18	Act	Push	0	Long	8	0
158	8	Angry	600	-400	Female	18	Act	Push	0	Long	8	0
159	18	Angry	600	-400	Female	18	Act	Push	0	Long	8	0
160	27	Angry	600	-400	Female	18	Act	Push	0	Long	8	0
161	4	Neutral	800	-200	Female	18	Act	Push	1	Long	8	0.125
162	5	Neutral	800	-200	Female	18	Act	Push	4	Long	8	0.5
163	8	Neutral	800	-200	Female	18	Act	Push	0	Long	8	0
164	18	Neutral	800	-200	Female	18	Act	Push	0	Long	8	0
165	27	Neutral	800	-200	Female	18	Act	Push	0	Long	8	0
166	4	Angry	800	-200	Female	18	Act	Push	0	Long	8	0
167	5	Angry	800	-200	Female	18	Act	Push	3	Long	8	0.375
168	8	Angry	800	-200	Female	18	Act	Push	0	Long	8	0
169	18	Angry	800	-200	Female	18	Act	Push	0	Long	8	0
170	27	Angry	800	-200	Female	18	Act	Push	2	Long	8	0.25
171	4	Neutral	1000	0	Female	18	Act	Push	2	Long	8	0.25
172	5	Neutral	1000	0	Female	18	Act	Push	6	Long	8	0.75
173	8	Neutral	1000	0	Female	18	Act	Push	2	Long	8	0.25
174	18	Neutral	1000	0	Female	18	Act	Push	4	Long	8	0.5
175	27	Neutral	1000	0	Female	18	Act	Push	3	Long	8	0.375
176	4	Angry	1000	0	Female	18	Act	Push	2	Long	8	0.25
177	5	Angry	1000	0	Female	18	Act	Push	6	Long	8	0.75
178	8	Angry	1000	0	Female	18	Act	Push	1	Long	8	0.125
179	18	Angry	1000	0	Female	18	Act	Push	3	Long	8	0.375
180	27	Angry	1000	0	Female	18	Act	Push	6	Long	8	0.75
181	4	Neutral	1200	200	Female	18	Act	Push	4	Long	8	0.5
182	5	Neutral	1200	200	Female	18	Act	Push	5	Long	8	0.625
183	8	Neutral	1200	200	Female	18	Act	Push	4	Long	8	0.5
184	18	Neutral	1200	200	Female	18	Act	Push	4	Long	8	0.5
185	27	Neutral	1200	200	Female	18	Act	Push	6	Long	8	0.75
186	4	Angry	1200	200	Female	18	Act	Push	6	Long	8	0.75
187	5	Angry	1200	200	Female	18	Act	Push	6	Long	8	0.75
188	8	Angry	1200	200	Female	18	Act	Push	6	Long	8	0.75
189	18	Angry	1200	200	Female	18	Act	Push	5	Long	8	0.625
190	27	Angry	1200	200	Female	18	Act	Push	6	Long	8	0.75
191	4	Neutral	1400	400	Female	18	Act	Push	8	Long	8	1
192	5	Neutral	1400	400	Female	18	Act	Push	5	Long	8	0.625
193	8	Neutral	1400	400	Female	18	Act	Push	6	Long	8	0.75
194	18	Neutral	1400	400	Female	18	Act	Push	6	Long	8	0.75
195	27	Neutral	1400	400	Female	18	Act	Push	7	Long	8	0.875
196	4	Angry	1400	400	Female	18	Act	Push	8	Long	8	1
197	5	Angry	1400	400	Female	18	Act	Push	7	Long	8	0.875
198	8	Angry	1400	400	Female	18	Act	Push	6	Long	8	0.75
199	18	Angry	1400	400	Female	18	Act	Push	6	Long	8	0.75
200	27	Angry	1400	400	Female	18	Act	Push	8	Long	8	1
201	4	Neutral	1600	600	Female	18	Act	Push	8	Long	8	1
202	5	Neutral	1600	600	Female	18	Act	Push	8	Long	8	1
203	8	Neutral	1600	600	Female	18	Act	Push	8	Long	8	1
204	18	Neutral	1600	600	Female	18	Act	Push	4	Long	8	0.5
205	27	Neutral	1600	600	Female	18	Act	Push	7	Long	8	0.875
206	4	Angry	1600	600	Female	18	Act	Push	8	Long	8	1
207	5	Angry	1600	600	Female	18	Act	Push	7	Long	8	0.875
208	8	Angry	1600	600	Female	18	Act	Push	8	Long	8	1
209	18	Angry	1600	600	Female	18	Act	Push	8	Long	8	1
210	27	Angry	1600	600	Female	18	Act	Push	8	Long	8	1
211	3	Neutral	400	-600	Male	18	Hold	Hold	0	Long	8	0
212	3	Angry	400	-600	Male	18	Hold	Hold	0	Long	8	0
213	3	Neutral	600	-400	Male	18	Hold	Hold	0	Long	8	0
214	3	Angry	600	-400	Male	18	Hold	Hold	0	Long	8	0
215	3	Neutral	800	-200	Male	18	Hold	Hold	2	Long	8	0.25
216	3	Angry	800	-200	Male	18	Hold	Hold	0	Long	8	0
217	3	Neutral	1000	0	Male	18	Hold	Hold	2	Long	8	0.25
218	3	Angry	1000	0	Male	18	Hold	Hold	4	Long	8	0.5
219	3	Neutral	1200	200	Male	18	Hold	Hold	3	Long	8	0.375
220	3	Angry	1200	200	Male	18	Hold	Hold	4	Long	8	0.5
221	3	Neutral	1400	400	Male	18	Hold	Hold	2	Long	8	0.25
222	3	Angry	1400	400	Male	18	Hold	Hold	6	Long	8	0.75
223	3	Neutral	1600	600	Male	18	Hold	Hold	6	Long	8	0.75
224	3	Angry	1600	600	Male	18	Hold	Hold	7	Long	8	0.875
225	3	Neutral	400	-600	Male	18	Act	Pull	0	Long	8	0
226	3	Angry	400	-600	Male	18	Act	Pull	1	Long	8	0.125
227	3	Neutral	600	-400	Male	18	Act	Pull	0	Long	8	0
228	3	Angry	600	-400	Male	18	Act	Pull	0	Long	8	0
229	3	Neutral	800	-200	Male	18	Act	Pull	2	Long	8	0.25
230	3	Angry	800	-200	Male	18	Act	Pull	0	Long	8	0
231	3	Neutral	1000	0	Male	18	Act	Pull	3	Long	8	0.375
232	3	Angry	1000	0	Male	18	Act	Pull	4	Long	8	0.5
233	3	Neutral	1200	200	Male	18	Act	Pull	3	Long	8	0.375
234	3	Angry	1200	200	Male	18	Act	Pull	5	Long	8	0.625
235	3	Neutral	1400	400	Male	18	Act	Pull	5	Long	8	0.625
236	3	Angry	1400	400	Male	18	Act	Pull	6	Long	8	0.75
237	3	Neutral	1600	600	Male	18	Act	Pull	6	Long	8	0.75
238	3	Angry	1600	600	Male	18	Act	Pull	7	Long	8	0.875
239	3	Neutral	400	-600	Male	18	Act	Push	0	Long	8	0
240	3	Angry	400	-600	Male	18	Act	Push	0	Long	8	0
241	3	Neutral	600	-400	Male	18	Act	Push	0	Long	8	0
242	3	Angry	600	-400	Male	18	Act	Push	0	Long	8	0
243	3	Neutral	800	-200	Male	18	Act	Push	1	Long	8	0.125
244	3	Angry	800	-200	Male	18	Act	Push	2	Long	8	0.25
245	3	Neutral	1000	0	Male	18	Act	Push	1	Long	8	0.125
246	3	Angry	1000	0	Male	18	Act	Push	4	Long	8	0.5
247	3	Neutral	1200	200	Male	18	Act	Push	4	Long	8	0.5
248	3	Angry	1200	200	Male	18	Act	Push	1	Long	8	0.125
249	3	Neutral	1400	400	Male	18	Act	Push	3	Long	8	0.375
250	3	Angry	1400	400	Male	18	Act	Push	7	Long	8	0.875
251	3	Neutral	1600	600	Male	18	Act	Push	5	Long	8	0.625
252	3	Angry	1600	600	Male	18	Act	Push	6	Long	8	0.75
253	14	Neutral	400	-600	Female	19	Hold	Hold	0	Long	8	0
254	17	Neutral	400	-600	Female	19	Hold	Hold	0	Long	8	0
255	20	Neutral	400	-600	Female	19	Hold	Hold	0	Long	8	0
256	21	Neutral	400	-600	Female	19	Hold	Hold	0	Long	8	0
257	24	Neutral	400	-600	Female	19	Hold	Hold	0	Long	8	0
258	25	Neutral	400	-600	Female	19	Hold	Hold	0	Long	8	0
259	29	Neutral	400	-600	Female	19	Hold	Hold	0	Long	8	0
260	30	Neutral	400	-600	Female	19	Hold	Hold	0	Long	8	0
261	14	Angry	400	-600	Female	19	Hold	Hold	0	Long	8	0
262	17	Angry	400	-600	Female	19	Hold	Hold	0	Long	8	0
263	20	Angry	400	-600	Female	19	Hold	Hold	0	Long	8	0
264	21	Angry	400	-600	Female	19	Hold	Hold	0	Long	8	0
265	24	Angry	400	-600	Female	19	Hold	Hold	0	Long	8	0
266	25	Angry	400	-600	Female	19	Hold	Hold	0	Long	8	0
267	29	Angry	400	-600	Female	19	Hold	Hold	0	Long	8	0
268	30	Angry	400	-600	Female	19	Hold	Hold	0	Long	8	0
269	14	Neutral	600	-400	Female	19	Hold	Hold	0	Long	8	0
270	17	Neutral	600	-400	Female	19	Hold	Hold	0	Long	8	0
271	20	Neutral	600	-400	Female	19	Hold	Hold	3	Long	8	0.375
272	21	Neutral	600	-400	Female	19	Hold	Hold	0	Long	8	0
273	24	Neutral	600	-400	Female	19	Hold	Hold	1	Long	8	0.125
274	25	Neutral	600	-400	Female	19	Hold	Hold	0	Long	8	0
275	29	Neutral	600	-400	Female	19	Hold	Hold	0	Long	8	0
276	30	Neutral	600	-400	Female	19	Hold	Hold	0	Long	8	0
277	14	Angry	600	-400	Female	19	Hold	Hold	1	Long	8	0.125
278	17	Angry	600	-400	Female	19	Hold	Hold	0	Long	8	0
279	20	Angry	600	-400	Female	19	Hold	Hold	1	Long	8	0.125
280	21	Angry	600	-400	Female	19	Hold	Hold	0	Long	8	0
281	24	Angry	600	-400	Female	19	Hold	Hold	0	Long	8	0
282	25	Angry	600	-400	Female	19	Hold	Hold	1	Long	8	0.125
283	29	Angry	600	-400	Female	19	Hold	Hold	0	Long	8	0
284	30	Angry	600	-400	Female	19	Hold	Hold	1	Long	8	0.125
285	14	Neutral	800	-200	Female	19	Hold	Hold	3	Long	8	0.375
286	17	Neutral	800	-200	Female	19	Hold	Hold	1	Long	8	0.125
287	20	Neutral	800	-200	Female	19	Hold	Hold	3	Long	8	0.375
288	21	Neutral	800	-200	Female	19	Hold	Hold	1	Long	8	0.125
289	24	Neutral	800	-200	Female	19	Hold	Hold	2	Long	8	0.25
290	25	Neutral	800	-200	Female	19	Hold	Hold	1	Long	8	0.125
291	29	Neutral	800	-200	Female	19	Hold	Hold	2	Long	8	0.25
292	30	Neutral	800	-200	Female	19	Hold	Hold	1	Long	8	0.125
293	14	Angry	800	-200	Female	19	Hold	Hold	2	Long	8	0.25
294	17	Angry	800	-200	Female	19	Hold	Hold	2	Long	8	0.25
295	20	Angry	800	-200	Female	19	Hold	Hold	6	Long	8	0.75
296	21	Angry	800	-200	Female	19	Hold	Hold	0	Long	8	0
297	24	Angry	800	-200	Female	19	Hold	Hold	3	Long	8	0.375
298	25	Angry	800	-200	Female	19	Hold	Hold	6	Long	8	0.75
299	29	Angry	800	-200	Female	19	Hold	Hold	1	Long	8	0.125
300	30	Angry	800	-200	Female	19	Hold	Hold	4	Long	8	0.5
301	14	Neutral	1000	0	Female	19	Hold	Hold	6	Long	8	0.75
302	17	Neutral	1000	0	Female	19	Hold	Hold	2	Long	8	0.25
303	20	Neutral	1000	0	Female	19	Hold	Hold	7	Long	8	0.875
304	21	Neutral	1000	0	Female	19	Hold	Hold	1	Long	8	0.125
305	24	Neutral	1000	0	Female	19	Hold	Hold	4	Long	8	0.5
306	25	Neutral	1000	0	Female	19	Hold	Hold	7	Long	8	0.875
307	29	Neutral	1000	0	Female	19	Hold	Hold	1	Long	8	0.125
308	30	Neutral	1000	0	Female	19	Hold	Hold	6	Long	8	0.75
309	14	Angry	1000	0	Female	19	Hold	Hold	3	Long	8	0.375
310	17	Angry	1000	0	Female	19	Hold	Hold	5	Long	8	0.625
311	20	Angry	1000	0	Female	19	Hold	Hold	7	Long	8	0.875
312	21	Angry	1000	0	Female	19	Hold	Hold	2	Long	8	0.25
313	24	Angry	1000	0	Female	19	Hold	Hold	8	Long	8	1
314	25	Angry	1000	0	Female	19	Hold	Hold	5	Long	8	0.625
315	29	Angry	1000	0	Female	19	Hold	Hold	3	Long	8	0.375
316	30	Angry	1000	0	Female	19	Hold	Hold	4	Long	8	0.5
317	14	Neutral	1200	200	Female	19	Hold	Hold	8	Long	8	1
318	17	Neutral	1200	200	Female	19	Hold	Hold	4	Long	8	0.5
319	20	Neutral	1200	200	Female	19	Hold	Hold	7	Long	8	0.875
320	21	Neutral	1200	200	Female	19	Hold	Hold	3	Long	8	0.375
321	24	Neutral	1200	200	Female	19	Hold	Hold	7	Long	8	0.875
322	25	Neutral	1200	200	Female	19	Hold	Hold	8	Long	8	1
323	29	Neutral	1200	200	Female	19	Hold	Hold	5	Long	8	0.625
324	30	Neutral	1200	200	Female	19	Hold	Hold	4	Long	8	0.5
325	14	Angry	1200	200	Female	19	Hold	Hold	8	Long	8	1
326	17	Angry	1200	200	Female	19	Hold	Hold	8	Long	8	1
327	20	Angry	1200	200	Female	19	Hold	Hold	8	Long	8	1
328	21	Angry	1200	200	Female	19	Hold	Hold	7	Long	8	0.875
329	24	Angry	1200	200	Female	19	Hold	Hold	7	Long	8	0.875
330	25	Angry	1200	200	Female	19	Hold	Hold	8	Long	8	1
331	29	Angry	1200	200	Female	19	Hold	Hold	6	Long	8	0.75
332	30	Angry	1200	200	Female	19	Hold	Hold	5	Long	8	0.625
333	14	Neutral	1400	400	Female	19	Hold	Hold	8	Long	8	1
334	17	Neutral	1400	400	Female	19	Hold	Hold	5	Long	8	0.625
335	20	Neutral	1400	400	Female	19	Hold	Hold	7	Long	8	0.875
336	21	Neutral	1400	400	Female	19	Hold	Hold	6	Long	8	0.75
337	24	Neutral	1400	400	Female	19	Hold	Hold	7	Long	8	0.875
338	25	Neutral	1400	400	Female	19	Hold	Hold	8	Long	8	1
339	29	Neutral	1400	400	Female	19	Hold	Hold	5	Long	8	0.625
340	30	Neutral	1400	400	Female	19	Hold	Hold	6	Long	8	0.75
341	14	Angry	1400	400	Female	19	Hold	Hold	8	Long	8	1
342	17	Angry	1400	400	Female	19	Hold	Hold	7	Long	8	0.875
343	20	Angry	1400	400	Female	19	Hold	Hold	8	Long	8	1
344	21	Angry	1400	400	Female	19	Hold	Hold	7	Long	8	0.875
345	24	Angry	1400	400	Female	19	Hold	Hold	7	Long	8	0.875
346	25	Angry	1400	400	Female	19	Hold	Hold	8	Long	8	1
347	29	Angry	1400	400	Female	19	Hold	Hold	3	Long	8	0.375
348	30	Angry	1400	400	Female	19	Hold	Hold	7	Long	8	0.875
349	14	Neutral	1600	600	Female	19	Hold	Hold	8	Long	8	1
350	17	Neutral	1600	600	Female	19	Hold	Hold	6	Long	8	0.75
351	20	Neutral	1600	600	Female	19	Hold	Hold	7	Long	8	0.875
352	21	Neutral	1600	600	Female	19	Hold	Hold	6	Long	8	0.75
353	24	Neutral	1600	600	Female	19	Hold	Hold	6	Long	8	0.75
354	25	Neutral	1600	600	Female	19	Hold	Hold	8	Long	8	1
355	29	Neutral	1600	600	Female	19	Hold	Hold	4	Long	8	0.5
356	30	Neutral	1600	600	Female	19	Hold	Hold	7	Long	8	0.875
357	14	Angry	1600	600	Female	19	Hold	Hold	8	Long	8	1
358	17	Angry	1600	600	Female	19	Hold	Hold	8	Long	8	1
359	20	Angry	1600	600	Female	19	Hold	Hold	8	Long	8	1
360	21	Angry	1600	600	Female	19	Hold	Hold	7	Long	8	0.875
361	24	Angry	1600	600	Female	19	Hold	Hold	8	Long	8	1
362	25	Angry	1600	600	Female	19	Hold	Hold	8	Long	8	1
363	29	Angry	1600	600	Female	19	Hold	Hold	7	Long	8	0.875
364	30	Angry	1600	600	Female	19	Hold	Hold	8	Long	8	1
365	14	Neutral	400	-600	Female	19	Act	Pull	0	Long	8	0
366	17	Neutral	400	-600	Female	19	Act	Pull	0	Long	8	0
367	20	Neutral	400	-600	Female	19	Act	Pull	1	Long	8	0.125
368	21	Neutral	400	-600	Female	19	Act	Pull	0	Long	8	0
369	24	Neutral	400	-600	Female	19	Act	Pull	0	Long	8	0
370	25	Neutral	400	-600	Female	19	Act	Pull	0	Long	8	0
371	29	Neutral	400	-600	Female	19	Act	Pull	1	Long	8	0.125
372	30	Neutral	400	-600	Female	19	Act	Pull	0	Long	8	0
373	14	Angry	400	-600	Female	19	Act	Pull	0	Long	8	0
374	17	Angry	400	-600	Female	19	Act	Pull	0	Long	8	0
375	20	Angry	400	-600	Female	19	Act	Pull	0	Long	8	0
376	21	Angry	400	-600	Female	19	Act	Pull	0	Long	8	0
377	24	Angry	400	-600	Female	19	Act	Pull	0	Long	8	0
378	25	Angry	400	-600	Female	19	Act	Pull	0	Long	8	0
379	29	Angry	400	-600	Female	19	Act	Pull	2	Long	8	0.25
380	30	Angry	400	-600	Female	19	Act	Pull	0	Long	8	0
381	14	Neutral	600	-400	Female	19	Act	Pull	0	Long	8	0
382	17	Neutral	600	-400	Female	19	Act	Pull	0	Long	8	0
383	20	Neutral	600	-400	Female	19	Act	Pull	1	Long	8	0.125
384	21	Neutral	600	-400	Female	19	Act	Pull	0	Long	8	0
385	24	Neutral	600	-400	Female	19	Act	Pull	1	Long	8	0.125
386	25	Neutral	600	-400	Female	19	Act	Pull	1	Long	8	0.125
387	29	Neutral	600	-400	Female	19	Act	Pull	0	Long	8	0
388	30	Neutral	600	-400	Female	19	Act	Pull	1	Long	8	0.125
389	14	Angry	600	-400	Female	19	Act	Pull	0	Long	8	0
390	17	Angry	600	-400	Female	19	Act	Pull	0	Long	8	0
391	20	Angry	600	-400	Female	19	Act	Pull	0	Long	8	0
392	21	Angry	600	-400	Female	19	Act	Pull	0	Long	8	0
393	24	Angry	600	-400	Female	19	Act	Pull	0	Long	8	0
394	25	Angry	600	-400	Female	19	Act	Pull	1	Long	8	0.125
395	29	Angry	600	-400	Female	19	Act	Pull	0	Long	8	0
396	30	Angry	600	-400	Female	19	Act	Pull	0	Long	8	0
397	14	Neutral	800	-200	Female	19	Act	Pull	3	Long	8	0.375
398	17	Neutral	800	-200	Female	19	Act	Pull	1	Long	8	0.125
399	20	Neutral	800	-200	Female	19	Act	Pull	5	Long	8	0.625
400	21	Neutral	800	-200	Female	19	Act	Pull	0	Long	8	0
401	24	Neutral	800	-200	Female	19	Act	Pull	2	Long	8	0.25
402	25	Neutral	800	-200	Female	19	Act	Pull	4	Long	8	0.5
403	29	Neutral	800	-200	Female	19	Act	Pull	1	Long	8	0.125
404	30	Neutral	800	-200	Female	19	Act	Pull	2	Long	8	0.25
405	14	Angry	800	-200	Female	19	Act	Pull	2	Long	8	0.25
406	17	Angry	800	-200	Female	19	Act	Pull	0	Long	8	0
407	20	Angry	800	-200	Female	19	Act	Pull	6	Long	8	0.75
408	21	Angry	800	-200	Female	19	Act	Pull	1	Long	8	0.125
409	24	Angry	800	-200	Female	19	Act	Pull	1	Long	8	0.125
410	25	Angry	800	-200	Female	19	Act	Pull	7	Long	8	0.875
411	29	Angry	800	-200	Female	19	Act	Pull	1	Long	8	0.125
412	30	Angry	800	-200	Female	19	Act	Pull	2	Long	8	0.25
413	14	Neutral	1000	0	Female	19	Act	Pull	7	Long	8	0.875
414	17	Neutral	1000	0	Female	19	Act	Pull	2	Long	8	0.25
415	20	Neutral	1000	0	Female	19	Act	Pull	6	Long	8	0.75
416	21	Neutral	1000	0	Female	19	Act	Pull	2	Long	8	0.25
417	24	Neutral	1000	0	Female	19	Act	Pull	7	Long	8	0.875
418	25	Neutral	1000	0	Female	19	Act	Pull	7	Long	8	0.875
419	29	Neutral	1000	0	Female	19	Act	Pull	6	Long	8	0.75
420	30	Neutral	1000	0	Female	19	Act	Pull	4	Long	8	0.5
421	14	Angry	1000	0	Female	19	Act	Pull	8	Long	8	1
422	17	Angry	1000	0	Female	19	Act	Pull	6	Long	8	0.75
423	20	Angry	1000	0	Female	19	Act	Pull	7	Long	8	0.875
424	21	Angry	1000	0	Female	19	Act	Pull	4	Long	8	0.5
425	24	Angry	1000	0	Female	19	Act	Pull	4	Long	8	0.5
426	25	Angry	1000	0	Female	19	Act	Pull	7	Long	8	0.875
427	29	Angry	1000	0	Female	19	Act	Pull	3	Long	8	0.375
428	30	Angry	1000	0	Female	19	Act	Pull	5	Long	8	0.625
429	14	Neutral	1200	200	Female	19	Act	Pull	8	Long	8	1
430	17	Neutral	1200	200	Female	19	Act	Pull	4	Long	8	0.5
431	20	Neutral	1200	200	Female	19	Act	Pull	8	Long	8	1
432	21	Neutral	1200	200	Female	19	Act	Pull	7	Long	8	0.875
433	24	Neutral	1200	200	Female	19	Act	Pull	7	Long	8	0.875
434	25	Neutral	1200	200	Female	19	Act	Pull	7	Long	8	0.875
435	29	Neutral	1200	200	Female	19	Act	Pull	4	Long	8	0.5
436	30	Neutral	1200	200	Female	19	Act	Pull	7	Long	8	0.875
437	14	Angry	1200	200	Female	19	Act	Pull	8	Long	8	1
438	17	Angry	1200	200	Female	19	Act	Pull	6	Long	8	0.75
439	20	Angry	1200	200	Female	19	Act	Pull	6	Long	8	0.75
440	21	Angry	1200	200	Female	19	Act	Pull	6	Long	8	0.75
441	24	Angry	1200	200	Female	19	Act	Pull	6	Long	8	0.75
442	25	Angry	1200	200	Female	19	Act	Pull	8	Long	8	1
443	29	Angry	1200	200	Female	19	Act	Pull	5	Long	8	0.625
444	30	Angry	1200	200	Female	19	Act	Pull	7	Long	8	0.875
445	14	Neutral	1400	400	Female	19	Act	Pull	8	Long	8	1
446	17	Neutral	1400	400	Female	19	Act	Pull	7	Long	8	0.875
447	20	Neutral	1400	400	Female	19	Act	Pull	7	Long	8	0.875
448	21	Neutral	1400	400	Female	19	Act	Pull	6	Long	8	0.75
449	24	Neutral	1400	400	Female	19	Act	Pull	7	Long	8	0.875
450	25	Neutral	1400	400	Female	19	Act	Pull	7	Long	8	0.875
451	29	Neutral	1400	400	Female	19	Act	Pull	7	Long	8	0.875
452	30	Neutral	1400	400	Female	19	Act	Pull	5	Long	8	0.625
453	14	Angry	1400	400	Female	19	Act	Pull	8	Long	8	1
454	17	Angry	1400	400	Female	19	Act	Pull	8	Long	8	1
455	20	Angry	1400	400	Female	19	Act	Pull	7	Long	8	0.875
456	21	Angry	1400	400	Female	19	Act	Pull	7	Long	8	0.875
457	24	Angry	1400	400	Female	19	Act	Pull	7	Long	8	0.875
458	25	Angry	1400	400	Female	19	Act	Pull	8	Long	8	1
459	29	Angry	1400	400	Female	19	Act	Pull	6	Long	8	0.75
460	30	Angry	1400	400	Female	19	Act	Pull	8	Long	8	1
461	14	Neutral	1600	600	Female	19	Act	Pull	8	Long	8	1
462	17	Neutral	1600	600	Female	19	Act	Pull	8	Long	8	1
463	20	Neutral	1600	600	Female	19	Act	Pull	8	Long	8	1
464	21	Neutral	1600	600	Female	19	Act	Pull	7	Long	8	0.875
465	24	Neutral	1600	600	Female	19	Act	Pull	8	Long	8	1
466	25	Neutral	1600	600	Female	19	Act	Pull	7	Long	8	0.875
467	29	Neutral	1600	600	Female	19	Act	Pull	6	Long	8	0.75
468	30	Neutral	1600	600	Female	19	Act	Pull	7	Long	8	0.875
469	14	Angry	1600	600	Female	19	Act	Pull	8	Long	8	1
470	17	Angry	1600	600	Female	19	Act	Pull	8	Long	8	1
471	20	Angry	1600	600	Female	19	Act	Pull	8	Long	8	1
472	21	Angry	1600	600	Female	19	Act	Pull	8	Long	8	1
473	24	Angry	1600	600	Female	19	Act	Pull	8	Long	8	1
474	25	Angry	1600	600	Female	19	Act	Pull	8	Long	8	1
475	29	Angry	1600	600	Female	19	Act	Pull	8	Long	8	1
476	30	Angry	1600	600	Female	19	Act	Pull	7	Long	8	0.875
477	14	Neutral	400	-600	Female	19	Act	Push	0	Long	8	0
478	17	Neutral	400	-600	Female	19	Act	Push	0	Long	8	0
479	20	Neutral	400	-600	Female	19	Act	Push	1	Long	8	0.125
480	21	Neutral	400	-600	Female	19	Act	Push	0	Long	8	0
481	24	Neutral	400	-600	Female	19	Act	Push	0	Long	8	0
482	25	Neutral	400	-600	Female	19	Act	Push	0	Long	8	0
483	29	Neutral	400	-600	Female	19	Act	Push	0	Long	8	0
484	30	Neutral	400	-600	Female	19	Act	Push	0	Long	8	0
485	14	Angry	400	-600	Female	19	Act	Push	0	Long	8	0
486	17	Angry	400	-600	Female	19	Act	Push	0	Long	8	0
487	20	Angry	400	-600	Female	19	Act	Push	0	Long	8	0
488	21	Angry	400	-600	Female	19	Act	Push	0	Long	8	0
489	24	Angry	400	-600	Female	19	Act	Push	0	Long	8	0
490	25	Angry	400	-600	Female	19	Act	Push	0	Long	8	0
491	29	Angry	400	-600	Female	19	Act	Push	0	Long	8	0
492	30	Angry	400	-600	Female	19	Act	Push	1	Long	8	0.125
493	14	Neutral	600	-400	Female	19	Act	Push	0	Long	8	0
494	17	Neutral	600	-400	Female	19	Act	Push	0	Long	8	0
495	20	Neutral	600	-400	Female	19	Act	Push	2	Long	8	0.25
496	21	Neutral	600	-400	Female	19	Act	Push	0	Long	8	0
497	24	Neutral	600	-400	Female	19	Act	Push	2	Long	8	0.25
498	25	Neutral	600	-400	Female	19	Act	Push	0	Long	8	0
499	29	Neutral	600	-400	Female	19	Act	Push	0	Long	8	0
500	30	Neutral	600	-400	Female	19	Act	Push	0	Long	8	0
501	14	Angry	600	-400	Female	19	Act	Push	0	Long	8	0
502	17	Angry	600	-400	Female	19	Act	Push	0	Long	8	0
503	20	Angry	600	-400	Female	19	Act	Push	2	Long	8	0.25
504	21	Angry	600	-400	Female	19	Act	Push	0	Long	8	0
505	24	Angry	600	-400	Female	19	Act	Push	0	Long	8	0
506	25	Angry	600	-400	Female	19	Act	Push	1	Long	8	0.125
507	29	Angry	600	-400	Female	19	Act	Push	1	Long	8	0.125
508	30	Angry	600	-400	Female	19	Act	Push	1	Long	8	0.125
509	14	Neutral	800	-200	Female	19	Act	Push	4	Long	8	0.5
510	17	Neutral	800	-200	Female	19	Act	Push	1	Long	8	0.125
511	20	Neutral	800	-200	Female	19	Act	Push	5	Long	8	0.625
512	21	Neutral	800	-200	Female	19	Act	Push	1	Long	8	0.125
513	24	Neutral	800	-200	Female	19	Act	Push	3	Long	8	0.375
514	25	Neutral	800	-200	Female	19	Act	Push	5	Long	8	0.625
515	29	Neutral	800	-200	Female	19	Act	Push	0	Long	8	0
516	30	Neutral	800	-200	Female	19	Act	Push	2	Long	8	0.25
517	14	Angry	800	-200	Female	19	Act	Push	3	Long	8	0.375
518	17	Angry	800	-200	Female	19	Act	Push	0	Long	8	0
519	20	Angry	800	-200	Female	19	Act	Push	6	Long	8	0.75
520	21	Angry	800	-200	Female	19	Act	Push	2	Long	8	0.25
521	24	Angry	800	-200	Female	19	Act	Push	4	Long	8	0.5
522	25	Angry	800	-200	Female	19	Act	Push	6	Long	8	0.75
523	29	Angry	800	-200	Female	19	Act	Push	0	Long	8	0
524	30	Angry	800	-200	Female	19	Act	Push	2	Long	8	0.25
525	14	Neutral	1000	0	Female	19	Act	Push	6	Long	8	0.75
526	17	Neutral	1000	0	Female	19	Act	Push	3	Long	8	0.375
527	20	Neutral	1000	0	Female	19	Act	Push	7	Long	8	0.875
528	21	Neutral	1000	0	Female	19	Act	Push	5	Long	8	0.625
529	24	Neutral	1000	0	Female	19	Act	Push	3	Long	8	0.375
530	25	Neutral	1000	0	Female	19	Act	Push	7	Long	8	0.875
531	29	Neutral	1000	0	Female	19	Act	Push	1	Long	8	0.125
532	30	Neutral	1000	0	Female	19	Act	Push	5	Long	8	0.625
533	14	Angry	1000	0	Female	19	Act	Push	7	Long	8	0.875
534	17	Angry	1000	0	Female	19	Act	Push	4	Long	8	0.5
535	20	Angry	1000	0	Female	19	Act	Push	7	Long	8	0.875
536	21	Angry	1000	0	Female	19	Act	Push	3	Long	8	0.375
537	24	Angry	1000	0	Female	19	Act	Push	6	Long	8	0.75
538	25	Angry	1000	0	Female	19	Act	Push	8	Long	8	1
539	29	Angry	1000	0	Female	19	Act	Push	1	Long	8	0.125
540	30	Angry	1000	0	Female	19	Act	Push	3	Long	8	0.375
541	14	Neutral	1200	200	Female	19	Act	Push	7	Long	8	0.875
542	17	Neutral	1200	200	Female	19	Act	Push	3	Long	8	0.375
543	20	Neutral	1200	200	Female	19	Act	Push	8	Long	8	1
544	21	Neutral	1200	200	Female	19	Act	Push	5	Long	8	0.625
545	24	Neutral	1200	200	Female	19	Act	Push	7	Long	8	0.875
546	25	Neutral	1200	200	Female	19	Act	Push	7	Long	8	0.875
547	29	Neutral	1200	200	Female	19	Act	Push	4	Long	8	0.5
548	30	Neutral	1200	200	Female	19	Act	Push	3	Long	8	0.375
549	14	Angry	1200	200	Female	19	Act	Push	8	Long	8	1
550	17	Angry	1200	200	Female	19	Act	Push	6	Long	8	0.75
551	20	Angry	1200	200	Female	19	Act	Push	8	Long	8	1
552	21	Angry	1200	200	Female	19	Act	Push	5	Long	8	0.625
553	24	Angry	1200	200	Female	19	Act	Push	6	Long	8	0.75
554	25	Angry	1200	200	Female	19	Act	Push	8	Long	8	1
555	29	Angry	1200	200	Female	19	Act	Push	5	Long	8	0.625
556	30	Angry	1200	200	Female	19	Act	Push	8	Long	8	1
557	14	Neutral	1400	400	Female	19	Act	Push	8	Long	8	1
558	17	Neutral	1400	400	Female	19	Act	Push	7	Long	8	0.875
559	20	Neutral	1400	400	Female	19	Act	Push	7	Long	8	0.875
560	21	Neutral	1400	400	Female	19	Act	Push	4	Long	8	0.5
561	24	Neutral	1400	400	Female	19	Act	Push	6	Long	8	0.75
562	25	Neutral	1400	400	Female	19	Act	Push	8	Long	8	1
563	29	Neutral	1400	400	Female	19	Act	Push	5	Long	8	0.625
564	30	Neutral	1400	400	Female	19	Act	Push	6	Long	8	0.75
565	14	Angry	1400	400	Female	19	Act	Push	8	Long	8	1
566	17	Angry	1400	400	Female	19	Act	Push	8	Long	8	1
567	20	Angry	1400	400	Female	19	Act	Push	7	Long	8	0.875
568	21	Angry	1400	400	Female	19	Act	Push	6	Long	8	0.75
569	24	Angry	1400	400	Female	19	Act	Push	8	Long	8	1
570	25	Angry	1400	400	Female	19	Act	Push	8	Long	8	1
571	29	Angry	1400	400	Female	19	Act	Push	8	Long	8	1
572	30	Angry	1400	400	Female	19	Act	Push	8	Long	8	1
573	14	Neutral	1600	600	Female	19	Act	Push	8	Long	8	1
574	17	Neutral	1600	600	Female	19	Act	Push	6	Long	8	0.75
575	20	Neutral	1600	600	Female	19	Act	Push	8	Long	8	1
576	21	Neutral	1600	600	Female	19	Act	Push	8	Long	8	1
577	24	Neutral	1600	600	Female	19	Act	Push	7	Long	8	0.875
578	25	Neutral	1600	600	Female	19	Act	Push	8	Long	8	1
579	29	Neutral	1600	600	Female	19	Act	Push	3	Long	8	0.375
580	30	Neutral	1600	600	Female	19	Act	Push	5	Long	8	0.625
581	14	Angry	1600	600	Female	19	Act	Push	8	Long	8	1
582	17	Angry	1600	600	Female	19	Act	Push	8	Long	8	1
583	20	Angry	1600	600	Female	19	Act	Push	7	Long	8	0.875
584	21	Angry	1600	600	Female	19	Act	Push	7	Long	8	0.875
585	24	Angry	1600	600	Female	19	Act	Push	8	Long	8	1
586	25	Angry	1600	600	Female	19	Act	Push	8	Long	8	1
587	29	Angry	1600	600	Female	19	Act	Push	7	Long	8	0.875
588	30	Angry	1600	600	Female	19	Act	Push	7	Long	8	0.875
589	6	Neutral	400	-600	Male	19	Hold	Hold	0	Long	8	0
590	7	Neutral	400	-600	Male	19	Hold	Hold	0	Long	8	0
591	15	Neutral	400	-600	Male	19	Hold	Hold	0	Long	8	0
592	38	Neutral	400	-600	Male	19	Hold	Hold	0	Long	8	0
593	6	Angry	400	-600	Male	19	Hold	Hold	0	Long	8	0
594	7	Angry	400	-600	Male	19	Hold	Hold	0	Long	8	0
595	15	Angry	400	-600	Male	19	Hold	Hold	0	Long	8	0
596	38	Angry	400	-600	Male	19	Hold	Hold	0	Long	8	0
597	6	Neutral	600	-400	Male	19	Hold	Hold	1	Long	8	0.125
598	7	Neutral	600	-400	Male	19	Hold	Hold	1	Long	8	0.125
599	15	Neutral	600	-400	Male	19	Hold	Hold	0	Long	8	0
600	38	Neutral	600	-400	Male	19	Hold	Hold	0	Long	8	0
601	6	Angry	600	-400	Male	19	Hold	Hold	0	Long	8	0
602	7	Angry	600	-400	Male	19	Hold	Hold	1	Long	8	0.125
603	15	Angry	600	-400	Male	19	Hold	Hold	0	Long	8	0
604	38	Angry	600	-400	Male	19	Hold	Hold	0	Long	8	0
605	6	Neutral	800	-200	Male	19	Hold	Hold	1	Long	8	0.125
606	7	Neutral	800	-200	Male	19	Hold	Hold	1	Long	8	0.125
607	15	Neutral	800	-200	Male	19	Hold	Hold	1	Long	8	0.125
608	38	Neutral	800	-200	Male	19	Hold	Hold	1	Long	8	0.125
609	6	Angry	800	-200	Male	19	Hold	Hold	3	Long	8	0.375
610	7	Angry	800	-200	Male	19	Hold	Hold	3	Long	8	0.375
611	15	Angry	800	-200	Male	19	Hold	Hold	2	Long	8	0.25
612	38	Angry	800	-200	Male	19	Hold	Hold	0	Long	8	0
613	6	Neutral	1000	0	Male	19	Hold	Hold	5	Long	8	0.625
614	7	Neutral	1000	0	Male	19	Hold	Hold	6	Long	8	0.75
615	15	Neutral	1000	0	Male	19	Hold	Hold	3	Long	8	0.375
616	38	Neutral	1000	0	Male	19	Hold	Hold	2	Long	8	0.25
617	6	Angry	1000	0	Male	19	Hold	Hold	2	Long	8	0.25
618	7	Angry	1000	0	Male	19	Hold	Hold	7	Long	8	0.875
619	15	Angry	1000	0	Male	19	Hold	Hold	3	Long	8	0.375
620	38	Angry	1000	0	Male	19	Hold	Hold	4	Long	8	0.5
621	6	Neutral	1200	200	Male	19	Hold	Hold	4	Long	8	0.5
622	7	Neutral	1200	200	Male	19	Hold	Hold	8	Long	8	1
623	15	Neutral	1200	200	Male	19	Hold	Hold	7	Long	8	0.875
624	38	Neutral	1200	200	Male	19	Hold	Hold	4	Long	8	0.5
625	6	Angry	1200	200	Male	19	Hold	Hold	4	Long	8	0.5
626	7	Angry	1200	200	Male	19	Hold	Hold	8	Long	8	1
627	15	Angry	1200	200	Male	19	Hold	Hold	6	Long	8	0.75
628	38	Angry	1200	200	Male	19	Hold	Hold	6	Long	8	0.75
629	6	Neutral	1400	400	Male	19	Hold	Hold	6	Long	8	0.75
630	7	Neutral	1400	400	Male	19	Hold	Hold	8	Long	8	1
631	15	Neutral	1400	400	Male	19	Hold	Hold	6	Long	8	0.75
632	38	Neutral	1400	400	Male	19	Hold	Hold	5	Long	8	0.625
633	6	Angry	1400	400	Male	19	Hold	Hold	8	Long	8	1
634	7	Angry	1400	400	Male	19	Hold	Hold	8	Long	8	1
635	15	Angry	1400	400	Male	19	Hold	Hold	8	Long	8	1
636	38	Angry	1400	400	Male	19	Hold	Hold	6	Long	8	0.75
637	6	Neutral	1600	600	Male	19	Hold	Hold	5	Long	8	0.625
638	7	Neutral	1600	600	Male	19	Hold	Hold	8	Long	8	1
639	15	Neutral	1600	600	Male	19	Hold	Hold	7	Long	8	0.875
640	38	Neutral	1600	600	Male	19	Hold	Hold	7	Long	8	0.875
641	6	Angry	1600	600	Male	19	Hold	Hold	4	Long	8	0.5
642	7	Angry	1600	600	Male	19	Hold	Hold	8	Long	8	1
643	15	Angry	1600	600	Male	19	Hold	Hold	8	Long	8	1
644	38	Angry	1600	600	Male	19	Hold	Hold	7	Long	8	0.875
645	6	Neutral	400	-600	Male	19	Act	Pull	0	Long	8	0
646	7	Neutral	400	-600	Male	19	Act	Pull	1	Long	8	0.125
647	15	Neutral	400	-600	Male	19	Act	Pull	0	Long	8	0
648	38	Neutral	400	-600	Male	19	Act	Pull	2	Long	8	0.25
649	6	Angry	400	-600	Male	19	Act	Pull	1	Long	8	0.125
650	7	Angry	400	-600	Male	19	Act	Pull	1	Long	8	0.125
651	15	Angry	400	-600	Male	19	Act	Pull	0	Long	8	0
652	38	Angry	400	-600	Male	19	Act	Pull	2	Long	8	0.25
653	6	Neutral	600	-400	Male	19	Act	Pull	1	Long	8	0.125
654	7	Neutral	600	-400	Male	19	Act	Pull	0	Long	8	0
655	15	Neutral	600	-400	Male	19	Act	Pull	0	Long	8	0
656	38	Neutral	600	-400	Male	19	Act	Pull	1	Long	8	0.125
657	6	Angry	600	-400	Male	19	Act	Pull	0	Long	8	0
658	7	Angry	600	-400	Male	19	Act	Pull	0	Long	8	0
659	15	Angry	600	-400	Male	19	Act	Pull	0	Long	8	0
660	38	Angry	600	-400	Male	19	Act	Pull	2	Long	8	0.25
661	6	Neutral	800	-200	Male	19	Act	Pull	2	Long	8	0.25
662	7	Neutral	800	-200	Male	19	Act	Pull	3	Long	8	0.375
663	15	Neutral	800	-200	Male	19	Act	Pull	2	Long	8	0.25
664	38	Neutral	800	-200	Male	19	Act	Pull	2	Long	8	0.25
665	6	Angry	800	-200	Male	19	Act	Pull	1	Long	8	0.125
666	7	Angry	800	-200	Male	19	Act	Pull	5	Long	8	0.625
667	15	Angry	800	-200	Male	19	Act	Pull	1	Long	8	0.125
668	38	Angry	800	-200	Male	19	Act	Pull	1	Long	8	0.125
669	6	Neutral	1000	0	Male	19	Act	Pull	4	Long	8	0.5
670	7	Neutral	1000	0	Male	19	Act	Pull	8	Long	8	1
671	15	Neutral	1000	0	Male	19	Act	Pull	6	Long	8	0.75
672	38	Neutral	1000	0	Male	19	Act	Pull	5	Long	8	0.625
673	6	Angry	1000	0	Male	19	Act	Pull	4	Long	8	0.5
674	7	Angry	1000	0	Male	19	Act	Pull	8	Long	8	1
675	15	Angry	1000	0	Male	19	Act	Pull	5	Long	8	0.625
676	38	Angry	1000	0	Male	19	Act	Pull	7	Long	8	0.875
677	6	Neutral	1200	200	Male	19	Act	Pull	3	Long	8	0.375
678	7	Neutral	1200	200	Male	19	Act	Pull	8	Long	8	1
679	15	Neutral	1200	200	Male	19	Act	Pull	6	Long	8	0.75
680	38	Neutral	1200	200	Male	19	Act	Pull	6	Long	8	0.75
681	6	Angry	1200	200	Male	19	Act	Pull	5	Long	8	0.625
682	7	Angry	1200	200	Male	19	Act	Pull	8	Long	8	1
683	15	Angry	1200	200	Male	19	Act	Pull	7	Long	8	0.875
684	38	Angry	1200	200	Male	19	Act	Pull	5	Long	8	0.625
685	6	Neutral	1400	400	Male	19	Act	Pull	6	Long	8	0.75
686	7	Neutral	1400	400	Male	19	Act	Pull	8	Long	8	1
687	15	Neutral	1400	400	Male	19	Act	Pull	7	Long	8	0.875
688	38	Neutral	1400	400	Male	19	Act	Pull	8	Long	8	1
689	6	Angry	1400	400	Male	19	Act	Pull	6	Long	8	0.75
690	7	Angry	1400	400	Male	19	Act	Pull	8	Long	8	1
691	15	Angry	1400	400	Male	19	Act	Pull	8	Long	8	1
692	38	Angry	1400	400	Male	19	Act	Pull	7	Long	8	0.875
693	6	Neutral	1600	600	Male	19	Act	Pull	6	Long	8	0.75
694	7	Neutral	1600	600	Male	19	Act	Pull	8	Long	8	1
695	15	Neutral	1600	600	Male	19	Act	Pull	7	Long	8	0.875
696	38	Neutral	1600	600	Male	19	Act	Pull	7	Long	8	0.875
697	6	Angry	1600	600	Male	19	Act	Pull	2	Long	8	0.25
698	7	Angry	1600	600	Male	19	Act	Pull	8	Long	8	1
699	15	Angry	1600	600	Male	19	Act	Pull	8	Long	8	1
700	38	Angry	1600	600	Male	19	Act	Pull	6	Long	8	0.75
701	6	Neutral	400	-600	Male	19	Act	Push	1	Long	8	0.125
702	7	Neutral	400	-600	Male	19	Act	Push	0	Long	8	0
703	15	Neutral	400	-600	Male	19	Act	Push	0	Long	8	0
704	38	Neutral	400	-600	Male	19	Act	Push	1	Long	8	0.125
705	6	Angry	400	-600	Male	19	Act	Push	0	Long	8	0
706	7	Angry	400	-600	Male	19	Act	Push	0	Long	8	0
707	15	Angry	400	-600	Male	19	Act	Push	0	Long	8	0
708	38	Angry	400	-600	Male	19	Act	Push	0	Long	8	0
709	6	Neutral	600	-400	Male	19	Act	Push	0	Long	8	0
710	7	Neutral	600	-400	Male	19	Act	Push	0	Long	8	0
711	15	Neutral	600	-400	Male	19	Act	Push	0	Long	8	0
712	38	Neutral	600	-400	Male	19	Act	Push	0	Long	8	0
713	6	Angry	600	-400	Male	19	Act	Push	1	Long	8	0.125
714	7	Angry	600	-400	Male	19	Act	Push	0	Long	8	0
715	15	Angry	600	-400	Male	19	Act	Push	0	Long	8	0
716	38	Angry	600	-400	Male	19	Act	Push	1	Long	8	0.125
717	6	Neutral	800	-200	Male	19	Act	Push	2	Long	8	0.25
718	7	Neutral	800	-200	Male	19	Act	Push	4	Long	8	0.5
719	15	Neutral	800	-200	Male	19	Act	Push	1	Long	8	0.125
720	38	Neutral	800	-200	Male	19	Act	Push	0	Long	8	0
721	6	Angry	800	-200	Male	19	Act	Push	1	Long	8	0.125
722	7	Angry	800	-200	Male	19	Act	Push	2	Long	8	0.25
723	15	Angry	800	-200	Male	19	Act	Push	1	Long	8	0.125
724	38	Angry	800	-200	Male	19	Act	Push	2	Long	8	0.25
725	6	Neutral	1000	0	Male	19	Act	Push	6	Long	8	0.75
726	7	Neutral	1000	0	Male	19	Act	Push	8	Long	8	1
727	15	Neutral	1000	0	Male	19	Act	Push	2	Long	8	0.25
728	38	Neutral	1000	0	Male	19	Act	Push	3	Long	8	0.375
729	6	Angry	1000	0	Male	19	Act	Push	3	Long	8	0.375
730	7	Angry	1000	0	Male	19	Act	Push	7	Long	8	0.875
731	15	Angry	1000	0	Male	19	Act	Push	4	Long	8	0.5
732	38	Angry	1000	0	Male	19	Act	Push	5	Long	8	0.625
733	6	Neutral	1200	200	Male	19	Act	Push	6	Long	8	0.75
734	7	Neutral	1200	200	Male	19	Act	Push	8	Long	8	1
735	15	Neutral	1200	200	Male	19	Act	Push	4	Long	8	0.5
736	38	Neutral	1200	200	Male	19	Act	Push	7	Long	8	0.875
737	6	Angry	1200	200	Male	19	Act	Push	6	Long	8	0.75
738	7	Angry	1200	200	Male	19	Act	Push	7	Long	8	0.875
739	15	Angry	1200	200	Male	19	Act	Push	8	Long	8	1
740	38	Angry	1200	200	Male	19	Act	Push	7	Long	8	0.875
741	6	Neutral	1400	400	Male	19	Act	Push	4	Long	8	0.5
742	7	Neutral	1400	400	Male	19	Act	Push	8	Long	8	1
743	15	Neutral	1400	400	Male	19	Act	Push	8	Long	8	1
744	38	Neutral	1400	400	Male	19	Act	Push	7	Long	8	0.875
745	6	Angry	1400	400	Male	19	Act	Push	6	Long	8	0.75
746	7	Angry	1400	400	Male	19	Act	Push	8	Long	8	1
747	15	Angry	1400	400	Male	19	Act	Push	8	Long	8	1
748	38	Angry	1400	400	Male	19	Act	Push	8	Long	8	1
749	6	Neutral	1600	600	Male	19	Act	Push	7	Long	8	0.875
750	7	Neutral	1600	600	Male	19	Act	Push	8	Long	8	1
751	15	Neutral	1600	600	Male	19	Act	Push	6	Long	8	0.75
752	38	Neutral	1600	600	Male	19	Act	Push	7	Long	8	0.875
753	6	Angry	1600	600	Male	19	Act	Push	7	Long	8	0.875
754	7	Angry	1600	600	Male	19	Act	Push	8	Long	8	1
755	15	Angry	1600	600	Male	19	Act	Push	7	Long	8	0.875
756	38	Angry	1600	600	Male	19	Act	Push	7	Long	8	0.875
757	11	Neutral	400	-600	Female	20	Hold	Hold	0	Long	8	0
758	12	Neutral	400	-600	Female	20	Hold	Hold	1	Long	8	0.125
759	33	Neutral	400	-600	Female	20	Hold	Hold	0	Long	8	0
760	34	Neutral	400	-600	Female	20	Hold	Hold	0	Long	8	0
761	36	Neutral	400	-600	Female	20	Hold	Hold	0	Long	8	0
762	37	Neutral	400	-600	Female	20	Hold	Hold	0	Long	8	0
763	11	Angry	400	-600	Female	20	Hold	Hold	0	Long	8	0
764	12	Angry	400	-600	Female	20	Hold	Hold	0	Long	8	0
765	33	Angry	400	-600	Female	20	Hold	Hold	0	Long	8	0
766	34	Angry	400	-600	Female	20	Hold	Hold	0	Long	8	0
767	36	Angry	400	-600	Female	20	Hold	Hold	0	Long	8	0
768	37	Angry	400	-600	Female	20	Hold	Hold	1	Long	8	0.125
769	11	Neutral	600	-400	Female	20	Hold	Hold	2	Long	8	0.25
770	12	Neutral	600	-400	Female	20	Hold	Hold	0	Long	8	0
771	33	Neutral	600	-400	Female	20	Hold	Hold	0	Long	8	0
772	34	Neutral	600	-400	Female	20	Hold	Hold	0	Long	8	0
773	36	Neutral	600	-400	Female	20	Hold	Hold	0	Long	8	0
774	37	Neutral	600	-400	Female	20	Hold	Hold	0	Long	8	0
775	11	Angry	600	-400	Female	20	Hold	Hold	1	Long	8	0.125
776	12	Angry	600	-400	Female	20	Hold	Hold	0	Long	8	0
777	33	Angry	600	-400	Female	20	Hold	Hold	0	Long	8	0
778	34	Angry	600	-400	Female	20	Hold	Hold	0	Long	8	0
779	36	Angry	600	-400	Female	20	Hold	Hold	0	Long	8	0
780	37	Angry	600	-400	Female	20	Hold	Hold	0	Long	8	0
781	11	Neutral	800	-200	Female	20	Hold	Hold	2	Long	8	0.25
782	12	Neutral	800	-200	Female	20	Hold	Hold	4	Long	8	0.5
783	33	Neutral	800	-200	Female	20	Hold	Hold	1	Long	8	0.125
784	34	Neutral	800	-200	Female	20	Hold	Hold	0	Long	8	0
785	36	Neutral	800	-200	Female	20	Hold	Hold	0	Long	8	0
786	37	Neutral	800	-200	Female	20	Hold	Hold	0	Long	8	0
787	11	Angry	800	-200	Female	20	Hold	Hold	1	Long	8	0.125
788	12	Angry	800	-200	Female	20	Hold	Hold	2	Long	8	0.25
789	33	Angry	800	-200	Female	20	Hold	Hold	1	Long	8	0.125
790	34	Angry	800	-200	Female	20	Hold	Hold	0	Long	8	0
791	36	Angry	800	-200	Female	20	Hold	Hold	0	Long	8	0
792	37	Angry	800	-200	Female	20	Hold	Hold	4	Long	8	0.5
793	11	Neutral	1000	0	Female	20	Hold	Hold	2	Long	8	0.25
794	12	Neutral	1000	0	Female	20	Hold	Hold	1	Long	8	0.125
795	33	Neutral	1000	0	Female	20	Hold	Hold	4	Long	8	0.5
796	34	Neutral	1000	0	Female	20	Hold	Hold	2	Long	8	0.25
797	36	Neutral	1000	0	Female	20	Hold	Hold	2	Long	8	0.25
798	37	Neutral	1000	0	Female	20	Hold	Hold	1	Long	8	0.125
799	11	Angry	1000	0	Female	20	Hold	Hold	3	Long	8	0.375
800	12	Angry	1000	0	Female	20	Hold	Hold	3	Long	8	0.375
801	33	Angry	1000	0	Female	20	Hold	Hold	5	Long	8	0.625
802	34	Angry	1000	0	Female	20	Hold	Hold	1	Long	8	0.125
803	36	Angry	1000	0	Female	20	Hold	Hold	5	Long	8	0.625
804	37	Angry	1000	0	Female	20	Hold	Hold	6	Long	8	0.75
805	11	Neutral	1200	200	Female	20	Hold	Hold	6	Long	8	0.75
806	12	Neutral	1200	200	Female	20	Hold	Hold	4	Long	8	0.5
807	33	Neutral	1200	200	Female	20	Hold	Hold	5	Long	8	0.625
808	34	Neutral	1200	200	Female	20	Hold	Hold	1	Long	8	0.125
809	36	Neutral	1200	200	Female	20	Hold	Hold	7	Long	8	0.875
810	37	Neutral	1200	200	Female	20	Hold	Hold	2	Long	8	0.25
811	11	Angry	1200	200	Female	20	Hold	Hold	4	Long	8	0.5
812	12	Angry	1200	200	Female	20	Hold	Hold	4	Long	8	0.5
813	33	Angry	1200	200	Female	20	Hold	Hold	7	Long	8	0.875
814	34	Angry	1200	200	Female	20	Hold	Hold	3	Long	8	0.375
815	36	Angry	1200	200	Female	20	Hold	Hold	6	Long	8	0.75
816	37	Angry	1200	200	Female	20	Hold	Hold	8	Long	8	1
817	11	Neutral	1400	400	Female	20	Hold	Hold	6	Long	8	0.75
818	12	Neutral	1400	400	Female	20	Hold	Hold	6	Long	8	0.75
819	33	Neutral	1400	400	Female	20	Hold	Hold	7	Long	8	0.875
820	34	Neutral	1400	400	Female	20	Hold	Hold	2	Long	8	0.25
821	36	Neutral	1400	400	Female	20	Hold	Hold	6	Long	8	0.75
822	37	Neutral	1400	400	Female	20	Hold	Hold	3	Long	8	0.375
823	11	Angry	1400	400	Female	20	Hold	Hold	7	Long	8	0.875
824	12	Angry	1400	400	Female	20	Hold	Hold	6	Long	8	0.75
825	33	Angry	1400	400	Female	20	Hold	Hold	8	Long	8	1
826	34	Angry	1400	400	Female	20	Hold	Hold	5	Long	8	0.625
827	36	Angry	1400	400	Female	20	Hold	Hold	8	Long	8	1
828	37	Angry	1400	400	Female	20	Hold	Hold	8	Long	8	1
829	11	Neutral	1600	600	Female	20	Hold	Hold	7	Long	8	0.875
830	12	Neutral	1600	600	Female	20	Hold	Hold	6	Long	8	0.75
831	33	Neutral	1600	600	Female	20	Hold	Hold	7	Long	8	0.875
832	34	Neutral	1600	600	Female	20	Hold	Hold	3	Long	8	0.375
833	36	Neutral	1600	600	Female	20	Hold	Hold	6	Long	8	0.75
834	37	Neutral	1600	600	Female	20	Hold	Hold	8	Long	8	1
835	11	Angry	1600	600	Female	20	Hold	Hold	6	Long	8	0.75
836	12	Angry	1600	600	Female	20	Hold	Hold	6	Long	8	0.75
837	33	Angry	1600	600	Female	20	Hold	Hold	7	Long	8	0.875
838	34	Angry	1600	600	Female	20	Hold	Hold	7	Long	8	0.875
839	36	Angry	1600	600	Female	20	Hold	Hold	8	Long	8	1
840	37	Angry	1600	600	Female	20	Hold	Hold	8	Long	8	1
841	11	Neutral	400	-600	Female	20	Act	Pull	0	Long	8	0
842	12	Neutral	400	-600	Female	20	Act	Pull	0	Long	8	0
843	33	Neutral	400	-600	Female	20	Act	Pull	0	Long	8	0
844	34	Neutral	400	-600	Female	20	Act	Pull	0	Long	8	0
845	36	Neutral	400	-600	Female	20	Act	Pull	0	Long	8	0
846	37	Neutral	400	-600	Female	20	Act	Pull	0	Long	8	0
847	11	Angry	400	-600	Female	20	Act	Pull	0	Long	8	0
848	12	Angry	400	-600	Female	20	Act	Pull	0	Long	8	0
849	33	Angry	400	-600	Female	20	Act	Pull	0	Long	8	0
850	34	Angry	400	-600	Female	20	Act	Pull	1	Long	8	0.125
851	36	Angry	400	-600	Female	20	Act	Pull	1	Long	8	0.125
852	37	Angry	400	-600	Female	20	Act	Pull	0	Long	8	0
853	11	Neutral	600	-400	Female	20	Act	Pull	0	Long	8	0
854	12	Neutral	600	-400	Female	20	Act	Pull	0	Long	8	0
855	33	Neutral	600	-400	Female	20	Act	Pull	0	Long	8	0
856	34	Neutral	600	-400	Female	20	Act	Pull	0	Long	8	0
857	36	Neutral	600	-400	Female	20	Act	Pull	0	Long	8	0
858	37	Neutral	600	-400	Female	20	Act	Pull	0	Long	8	0
859	11	Angry	600	-400	Female	20	Act	Pull	0	Long	8	0
860	12	Angry	600	-400	Female	20	Act	Pull	0	Long	8	0
861	33	Angry	600	-400	Female	20	Act	Pull	0	Long	8	0
862	34	Angry	600	-400	Female	20	Act	Pull	0	Long	8	0
863	36	Angry	600	-400	Female	20	Act	Pull	1	Long	8	0.125
864	37	Angry	600	-400	Female	20	Act	Pull	1	Long	8	0.125
865	11	Neutral	800	-200	Female	20	Act	Pull	1	Long	8	0.125
866	12	Neutral	800	-200	Female	20	Act	Pull	0	Long	8	0
867	33	Neutral	800	-200	Female	20	Act	Pull	2	Long	8	0.25
868	34	Neutral	800	-200	Female	20	Act	Pull	2	Long	8	0.25
869	36	Neutral	800	-200	Female	20	Act	Pull	0	Long	8	0
870	37	Neutral	800	-200	Female	20	Act	Pull	0	Long	8	0
871	11	Angry	800	-200	Female	20	Act	Pull	0	Long	8	0
872	12	Angry	800	-200	Female	20	Act	Pull	0	Long	8	0
873	33	Angry	800	-200	Female	20	Act	Pull	0	Long	8	0
874	34	Angry	800	-200	Female	20	Act	Pull	1	Long	8	0.125
875	36	Angry	800	-200	Female	20	Act	Pull	0	Long	8	0
876	37	Angry	800	-200	Female	20	Act	Pull	3	Long	8	0.375
877	11	Neutral	1000	0	Female	20	Act	Pull	3	Long	8	0.375
878	12	Neutral	1000	0	Female	20	Act	Pull	4	Long	8	0.5
879	33	Neutral	1000	0	Female	20	Act	Pull	4	Long	8	0.5
880	34	Neutral	1000	0	Female	20	Act	Pull	0	Long	8	0
881	36	Neutral	1000	0	Female	20	Act	Pull	4	Long	8	0.5
882	37	Neutral	1000	0	Female	20	Act	Pull	0	Long	8	0
883	11	Angry	1000	0	Female	20	Act	Pull	4	Long	8	0.5
884	12	Angry	1000	0	Female	20	Act	Pull	2	Long	8	0.25
885	33	Angry	1000	0	Female	20	Act	Pull	4	Long	8	0.5
886	34	Angry	1000	0	Female	20	Act	Pull	2	Long	8	0.25
887	36	Angry	1000	0	Female	20	Act	Pull	3	Long	8	0.375
888	37	Angry	1000	0	Female	20	Act	Pull	6	Long	8	0.75
889	11	Neutral	1200	200	Female	20	Act	Pull	3	Long	8	0.375
890	12	Neutral	1200	200	Female	20	Act	Pull	5	Long	8	0.625
891	33	Neutral	1200	200	Female	20	Act	Pull	8	Long	8	1
892	34	Neutral	1200	200	Female	20	Act	Pull	0	Long	8	0
893	36	Neutral	1200	200	Female	20	Act	Pull	7	Long	8	0.875
894	37	Neutral	1200	200	Female	20	Act	Pull	3	Long	8	0.375
895	11	Angry	1200	200	Female	20	Act	Pull	5	Long	8	0.625
896	12	Angry	1200	200	Female	20	Act	Pull	4	Long	8	0.5
897	33	Angry	1200	200	Female	20	Act	Pull	7	Long	8	0.875
898	34	Angry	1200	200	Female	20	Act	Pull	3	Long	8	0.375
899	36	Angry	1200	200	Female	20	Act	Pull	7	Long	8	0.875
900	37	Angry	1200	200	Female	20	Act	Pull	7	Long	8	0.875
901	11	Neutral	1400	400	Female	20	Act	Pull	7	Long	8	0.875
902	12	Neutral	1400	400	Female	20	Act	Pull	5	Long	8	0.625
903	33	Neutral	1400	400	Female	20	Act	Pull	8	Long	8	1
904	34	Neutral	1400	400	Female	20	Act	Pull	2	Long	8	0.25
905	36	Neutral	1400	400	Female	20	Act	Pull	8	Long	8	1
906	37	Neutral	1400	400	Female	20	Act	Pull	6	Long	8	0.75
907	11	Angry	1400	400	Female	20	Act	Pull	4	Long	8	0.5
908	12	Angry	1400	400	Female	20	Act	Pull	7	Long	8	0.875
909	33	Angry	1400	400	Female	20	Act	Pull	8	Long	8	1
910	34	Angry	1400	400	Female	20	Act	Pull	2	Long	8	0.25
911	36	Angry	1400	400	Female	20	Act	Pull	8	Long	8	1
912	37	Angry	1400	400	Female	20	Act	Pull	8	Long	8	1
913	11	Neutral	1600	600	Female	20	Act	Pull	5	Long	8	0.625
914	12	Neutral	1600	600	Female	20	Act	Pull	7	Long	8	0.875
915	33	Neutral	1600	600	Female	20	Act	Pull	7	Long	8	0.875
916	34	Neutral	1600	600	Female	20	Act	Pull	5	Long	8	0.625
917	36	Neutral	1600	600	Female	20	Act	Pull	8	Long	8	1
918	37	Neutral	1600	600	Female	20	Act	Pull	5	Long	8	0.625
919	11	Angry	1600	600	Female	20	Act	Pull	5	Long	8	0.625
920	12	Angry	1600	600	Female	20	Act	Pull	7	Long	8	0.875
921	33	Angry	1600	600	Female	20	Act	Pull	8	Long	8	1
922	34	Angry	1600	600	Female	20	Act	Pull	4	Long	8	0.5
923	36	Angry	1600	600	Female	20	Act	Pull	8	Long	8	1
924	37	Angry	1600	600	Female	20	Act	Pull	8	Long	8	1
925	11	Neutral	400	-600	Female	20	Act	Push	0	Long	8	0
926	12	Neutral	400	-600	Female	20	Act	Push	0	Long	8	0
927	33	Neutral	400	-600	Female	20	Act	Push	0	Long	8	0
928	34	Neutral	400	-600	Female	20	Act	Push	0	Long	8	0
929	36	Neutral	400	-600	Female	20	Act	Push	0	Long	8	0
930	37	Neutral	400	-600	Female	20	Act	Push	0	Long	8	0
931	11	Angry	400	-600	Female	20	Act	Push	0	Long	8	0
932	12	Angry	400	-600	Female	20	Act	Push	0	Long	8	0
933	33	Angry	400	-600	Female	20	Act	Push	0	Long	8	0
934	34	Angry	400	-600	Female	20	Act	Push	1	Long	8	0.125
935	36	Angry	400	-600	Female	20	Act	Push	0	Long	8	0
936	37	Angry	400	-600	Female	20	Act	Push	0	Long	8	0
937	11	Neutral	600	-400	Female	20	Act	Push	0	Long	8	0
938	12	Neutral	600	-400	Female	20	Act	Push	0	Long	8	0
939	33	Neutral	600	-400	Female	20	Act	Push	0	Long	8	0
940	34	Neutral	600	-400	Female	20	Act	Push	0	Long	8	0
941	36	Neutral	600	-400	Female	20	Act	Push	0	Long	8	0
942	37	Neutral	600	-400	Female	20	Act	Push	0	Long	8	0
943	11	Angry	600	-400	Female	20	Act	Push	1	Long	8	0.125
944	12	Angry	600	-400	Female	20	Act	Push	0	Long	8	0
945	33	Angry	600	-400	Female	20	Act	Push	0	Long	8	0
946	34	Angry	600	-400	Female	20	Act	Push	0	Long	8	0
947	36	Angry	600	-400	Female	20	Act	Push	0	Long	8	0
948	37	Angry	600	-400	Female	20	Act	Push	1	Long	8	0.125
949	11	Neutral	800	-200	Female	20	Act	Push	0	Long	8	0
950	12	Neutral	800	-200	Female	20	Act	Push	0	Long	8	0
951	33	Neutral	800	-200	Female	20	Act	Push	3	Long	8	0.375
952	34	Neutral	800	-200	Female	20	Act	Push	1	Long	8	0.125
953	36	Neutral	800	-200	Female	20	Act	Push	2	Long	8	0.25
954	37	Neutral	800	-200	Female	20	Act	Push	0	Long	8	0
955	11	Angry	800	-200	Female	20	Act	Push	1	Long	8	0.125
956	12	Angry	800	-200	Female	20	Act	Push	2	Long	8	0.25
957	33	Angry	800	-200	Female	20	Act	Push	1	Long	8	0.125
958	34	Angry	800	-200	Female	20	Act	Push	0	Long	8	0
959	36	Angry	800	-200	Female	20	Act	Push	0	Long	8	0
960	37	Angry	800	-200	Female	20	Act	Push	3	Long	8	0.375
961	11	Neutral	1000	0	Female	20	Act	Push	1	Long	8	0.125
962	12	Neutral	1000	0	Female	20	Act	Push	4	Long	8	0.5
963	33	Neutral	1000	0	Female	20	Act	Push	4	Long	8	0.5
964	34	Neutral	1000	0	Female	20	Act	Push	1	Long	8	0.125
965	36	Neutral	1000	0	Female	20	Act	Push	4	Long	8	0.5
966	37	Neutral	1000	0	Female	20	Act	Push	1	Long	8	0.125
967	11	Angry	1000	0	Female	20	Act	Push	5	Long	8	0.625
968	12	Angry	1000	0	Female	20	Act	Push	2	Long	8	0.25
969	33	Angry	1000	0	Female	20	Act	Push	4	Long	8	0.5
970	34	Angry	1000	0	Female	20	Act	Push	3	Long	8	0.375
971	36	Angry	1000	0	Female	20	Act	Push	2	Long	8	0.25
972	37	Angry	1000	0	Female	20	Act	Push	6	Long	8	0.75
973	11	Neutral	1200	200	Female	20	Act	Push	4	Long	8	0.5
974	12	Neutral	1200	200	Female	20	Act	Push	5	Long	8	0.625
975	33	Neutral	1200	200	Female	20	Act	Push	6	Long	8	0.75
976	34	Neutral	1200	200	Female	20	Act	Push	0	Long	8	0
977	36	Neutral	1200	200	Female	20	Act	Push	6	Long	8	0.75
978	37	Neutral	1200	200	Female	20	Act	Push	2	Long	8	0.25
979	11	Angry	1200	200	Female	20	Act	Push	5	Long	8	0.625
980	12	Angry	1200	200	Female	20	Act	Push	4	Long	8	0.5
981	33	Angry	1200	200	Female	20	Act	Push	6	Long	8	0.75
982	34	Angry	1200	200	Female	20	Act	Push	3	Long	8	0.375
983	36	Angry	1200	200	Female	20	Act	Push	6	Long	8	0.75
984	37	Angry	1200	200	Female	20	Act	Push	6	Long	8	0.75
985	11	Neutral	1400	400	Female	20	Act	Push	4	Long	8	0.5
986	12	Neutral	1400	400	Female	20	Act	Push	5	Long	8	0.625
987	33	Neutral	1400	400	Female	20	Act	Push	8	Long	8	1
988	34	Neutral	1400	400	Female	20	Act	Push	4	Long	8	0.5
989	36	Neutral	1400	400	Female	20	Act	Push	7	Long	8	0.875
990	37	Neutral	1400	400	Female	20	Act	Push	5	Long	8	0.625
991	11	Angry	1400	400	Female	20	Act	Push	7	Long	8	0.875
992	12	Angry	1400	400	Female	20	Act	Push	5	Long	8	0.625
993	33	Angry	1400	400	Female	20	Act	Push	8	Long	8	1
994	34	Angry	1400	400	Female	20	Act	Push	1	Long	8	0.125
995	36	Angry	1400	400	Female	20	Act	Push	7	Long	8	0.875
996	37	Angry	1400	400	Female	20	Act	Push	8	Long	8	1
997	11	Neutral	1600	600	Female	20	Act	Push	7	Long	8	0.875
998	12	Neutral	1600	600	Female	20	Act	Push	6	Long	8	0.75
999	33	Neutral	1600	600	Female	20	Act	Push	7	Long	8	0.875
1000	34	Neutral	1600	600	Female	20	Act	Push	5	Long	8	0.625
1001	36	Neutral	1600	600	Female	20	Act	Push	8	Long	8	1
1002	37	Neutral	1600	600	Female	20	Act	Push	6	Long	8	0.75
1003	11	Angry	1600	600	Female	20	Act	Push	8	Long	8	1
1004	12	Angry	1600	600	Female	20	Act	Push	8	Long	8	1
1005	33	Angry	1600	600	Female	20	Act	Push	7	Long	8	0.875
1006	34	Angry	1600	600	Female	20	Act	Push	6	Long	8	0.75
1007	36	Angry	1600	600	Female	20	Act	Push	7	Long	8	0.875
1008	37	Angry	1600	600	Female	20	Act	Push	7	Long	8	0.875
1009	13	Neutral	400	-600	Male	20	Hold	Hold	0	Long	8	0
1010	23	Neutral	400	-600	Male	20	Hold	Hold	0	Long	8	0
1011	28	Neutral	400	-600	Male	20	Hold	Hold	0	Long	8	0
1012	13	Angry	400	-600	Male	20	Hold	Hold	0	Long	8	0
1013	23	Angry	400	-600	Male	20	Hold	Hold	0	Long	8	0
1014	28	Angry	400	-600	Male	20	Hold	Hold	0	Long	8	0
1015	13	Neutral	600	-400	Male	20	Hold	Hold	0	Long	8	0
1016	23	Neutral	600	-400	Male	20	Hold	Hold	0	Long	8	0
1017	28	Neutral	600	-400	Male	20	Hold	Hold	0	Long	8	0
1018	13	Angry	600	-400	Male	20	Hold	Hold	0	Long	8	0
1019	23	Angry	600	-400	Male	20	Hold	Hold	0	Long	8	0
1020	28	Angry	600	-400	Male	20	Hold	Hold	0	Long	8	0
1021	13	Neutral	800	-200	Male	20	Hold	Hold	0	Long	8	0
1022	23	Neutral	800	-200	Male	20	Hold	Hold	0	Long	8	0
1023	28	Neutral	800	-200	Male	20	Hold	Hold	0	Long	8	0
1024	13	Angry	800	-200	Male	20	Hold	Hold	1	Long	8	0.125
1025	23	Angry	800	-200	Male	20	Hold	Hold	1	Long	8	0.125
1026	28	Angry	800	-200	Male	20	Hold	Hold	0	Long	8	0
1027	13	Neutral	1000	0	Male	20	Hold	Hold	1	Long	8	0.125
1028	23	Neutral	1000	0	Male	20	Hold	Hold	2	Long	8	0.25
1029	28	Neutral	1000	0	Male	20	Hold	Hold	5	Long	8	0.625
1030	13	Angry	1000	0	Male	20	Hold	Hold	4	Long	8	0.5
1031	23	Angry	1000	0	Male	20	Hold	Hold	1	Long	8	0.125
1032	28	Angry	1000	0	Male	20	Hold	Hold	7	Long	8	0.875
1033	13	Neutral	1200	200	Male	20	Hold	Hold	5	Long	8	0.625
1034	23	Neutral	1200	200	Male	20	Hold	Hold	4	Long	8	0.5
1035	28	Neutral	1200	200	Male	20	Hold	Hold	8	Long	8	1
1036	13	Angry	1200	200	Male	20	Hold	Hold	5	Long	8	0.625
1037	23	Angry	1200	200	Male	20	Hold	Hold	5	Long	8	0.625
1038	28	Angry	1200	200	Male	20	Hold	Hold	7	Long	8	0.875
1039	13	Neutral	1400	400	Male	20	Hold	Hold	7	Long	8	0.875
1040	23	Neutral	1400	400	Male	20	Hold	Hold	6	Long	8	0.75
1041	28	Neutral	1400	400	Male	20	Hold	Hold	8	Long	8	1
1042	13	Angry	1400	400	Male	20	Hold	Hold	7	Long	8	0.875
1043	23	Angry	1400	400	Male	20	Hold	Hold	8	Long	8	1
1044	28	Angry	1400	400	Male	20	Hold	Hold	8	Long	8	1
1045	13	Neutral	1600	600	Male	20	Hold	Hold	7	Long	8	0.875
1046	23	Neutral	1600	600	Male	20	Hold	Hold	8	Long	8	1
1047	28	Neutral	1600	600	Male	20	Hold	Hold	8	Long	8	1
1048	13	Angry	1600	600	Male	20	Hold	Hold	8	Long	8	1
1049	23	Angry	1600	600	Male	20	Hold	Hold	6	Long	8	0.75
1050	28	Angry	1600	600	Male	20	Hold	Hold	8	Long	8	1
1051	13	Neutral	400	-600	Male	20	Act	Pull	0	Long	8	0
1052	23	Neutral	400	-600	Male	20	Act	Pull	0	Long	8	0
1053	28	Neutral	400	-600	Male	20	Act	Pull	0	Long	8	0
1054	13	Angry	400	-600	Male	20	Act	Pull	0	Long	8	0
1055	23	Angry	400	-600	Male	20	Act	Pull	0	Long	8	0
1056	28	Angry	400	-600	Male	20	Act	Pull	0	Long	8	0
1057	13	Neutral	600	-400	Male	20	Act	Pull	0	Long	8	0
1058	23	Neutral	600	-400	Male	20	Act	Pull	0	Long	8	0
1059	28	Neutral	600	-400	Male	20	Act	Pull	1	Long	8	0.125
1060	13	Angry	600	-400	Male	20	Act	Pull	0	Long	8	0
1061	23	Angry	600	-400	Male	20	Act	Pull	0	Long	8	0
1062	28	Angry	600	-400	Male	20	Act	Pull	0	Long	8	0
1063	13	Neutral	800	-200	Male	20	Act	Pull	0	Long	8	0
1064	23	Neutral	800	-200	Male	20	Act	Pull	0	Long	8	0
1065	28	Neutral	800	-200	Male	20	Act	Pull	0	Long	8	0
1066	13	Angry	800	-200	Male	20	Act	Pull	0	Long	8	0
1067	23	Angry	800	-200	Male	20	Act	Pull	1	Long	8	0.125
1068	28	Angry	800	-200	Male	20	Act	Pull	1	Long	8	0.125
1069	13	Neutral	1000	0	Male	20	Act	Pull	5	Long	8	0.625
1070	23	Neutral	1000	0	Male	20	Act	Pull	2	Long	8	0.25
1071	28	Neutral	1000	0	Male	20	Act	Pull	3	Long	8	0.375
1072	13	Angry	1000	0	Male	20	Act	Pull	4	Long	8	0.5
1073	23	Angry	1000	0	Male	20	Act	Pull	4	Long	8	0.5
1074	28	Angry	1000	0	Male	20	Act	Pull	6	Long	8	0.75
1075	13	Neutral	1200	200	Male	20	Act	Pull	6	Long	8	0.75
1076	23	Neutral	1200	200	Male	20	Act	Pull	5	Long	8	0.625
1077	28	Neutral	1200	200	Male	20	Act	Pull	7	Long	8	0.875
1078	13	Angry	1200	200	Male	20	Act	Pull	8	Long	8	1
1079	23	Angry	1200	200	Male	20	Act	Pull	7	Long	8	0.875
1080	28	Angry	1200	200	Male	20	Act	Pull	8	Long	8	1
1081	13	Neutral	1400	400	Male	20	Act	Pull	7	Long	8	0.875
1082	23	Neutral	1400	400	Male	20	Act	Pull	7	Long	8	0.875
1083	28	Neutral	1400	400	Male	20	Act	Pull	8	Long	8	1
1084	13	Angry	1400	400	Male	20	Act	Pull	8	Long	8	1
1085	23	Angry	1400	400	Male	20	Act	Pull	7	Long	8	0.875
1086	28	Angry	1400	400	Male	20	Act	Pull	8	Long	8	1
1087	13	Neutral	1600	600	Male	20	Act	Pull	8	Long	8	1
1088	23	Neutral	1600	600	Male	20	Act	Pull	5	Long	8	0.625
1089	28	Neutral	1600	600	Male	20	Act	Pull	8	Long	8	1
1090	13	Angry	1600	600	Male	20	Act	Pull	8	Long	8	1
1091	23	Angry	1600	600	Male	20	Act	Pull	7	Long	8	0.875
1092	28	Angry	1600	600	Male	20	Act	Pull	8	Long	8	1
1093	13	Neutral	400	-600	Male	20	Act	Push	0	Long	8	0
1094	23	Neutral	400	-600	Male	20	Act	Push	0	Long	8	0
1095	28	Neutral	400	-600	Male	20	Act	Push	0	Long	8	0
1096	13	Angry	400	-600	Male	20	Act	Push	0	Long	8	0
1097	23	Angry	400	-600	Male	20	Act	Push	0	Long	8	0
1098	28	Angry	400	-600	Male	20	Act	Push	0	Long	8	0
1099	13	Neutral	600	-400	Male	20	Act	Push	0	Long	8	0
1100	23	Neutral	600	-400	Male	20	Act	Push	0	Long	8	0
1101	28	Neutral	600	-400	Male	20	Act	Push	0	Long	8	0
1102	13	Angry	600	-400	Male	20	Act	Push	0	Long	8	0
1103	23	Angry	600	-400	Male	20	Act	Push	0	Long	8	0
1104	28	Angry	600	-400	Male	20	Act	Push	0	Long	8	0
1105	13	Neutral	800	-200	Male	20	Act	Push	1	Long	8	0.125
1106	23	Neutral	800	-200	Male	20	Act	Push	0	Long	8	0
1107	28	Neutral	800	-200	Male	20	Act	Push	0	Long	8	0
1108	13	Angry	800	-200	Male	20	Act	Push	1	Long	8	0.125
1109	23	Angry	800	-200	Male	20	Act	Push	2	Long	8	0.25
1110	28	Angry	800	-200	Male	20	Act	Push	0	Long	8	0
1111	13	Neutral	1000	0	Male	20	Act	Push	5	Long	8	0.625
1112	23	Neutral	1000	0	Male	20	Act	Push	2	Long	8	0.25
1113	28	Neutral	1000	0	Male	20	Act	Push	6	Long	8	0.75
1114	13	Angry	1000	0	Male	20	Act	Push	5	Long	8	0.625
1115	23	Angry	1000	0	Male	20	Act	Push	7	Long	8	0.875
1116	28	Angry	1000	0	Male	20	Act	Push	6	Long	8	0.75
1117	13	Neutral	1200	200	Male	20	Act	Push	5	Long	8	0.625
1118	23	Neutral	1200	200	Male	20	Act	Push	6	Long	8	0.75
1119	28	Neutral	1200	200	Male	20	Act	Push	7	Long	8	0.875
1120	13	Angry	1200	200	Male	20	Act	Push	5	Long	8	0.625
1121	23	Angry	1200	200	Male	20	Act	Push	6	Long	8	0.75
1122	28	Angry	1200	200	Male	20	Act	Push	7	Long	8	0.875
1123	13	Neutral	1400	400	Male	20	Act	Push	6	Long	8	0.75
1124	23	Neutral	1400	400	Male	20	Act	Push	6	Long	8	0.75
1125	28	Neutral	1400	400	Male	20	Act	Push	8	Long	8	1
1126	13	Angry	1400	400	Male	20	Act	Push	7	Long	8	0.875
1127	23	Angry	1400	400	Male	20	Act	Push	8	Long	8	1
1128	28	Angry	1400	400	Male	20	Act	Push	8	Long	8	1
1129	13	Neutral	1600	600	Male	20	Act	Push	8	Long	8	1
1130	23	Neutral	1600	600	Male	20	Act	Push	8	Long	8	1
1131	28	Neutral	1600	600	Male	20	Act	Push	8	Long	8	1
1132	13	Angry	1600	600	Male	20	Act	Push	7	Long	8	0.875
1133	23	Angry	1600	600	Male	20	Act	Push	8	Long	8	1
1134	28	Angry	1600	600	Male	20	Act	Push	8	Long	8	1
1135	10	Neutral	400	-600	Female	21	Hold	Hold	0	Long	8	0
1136	19	Neutral	400	-600	Female	21	Hold	Hold	0	Long	8	0
1137	35	Neutral	400	-600	Female	21	Hold	Hold	0	Long	8	0
1138	10	Angry	400	-600	Female	21	Hold	Hold	0	Long	8	0
1139	19	Angry	400	-600	Female	21	Hold	Hold	0	Long	8	0
1140	35	Angry	400	-600	Female	21	Hold	Hold	0	Long	8	0
1141	10	Neutral	600	-400	Female	21	Hold	Hold	2	Long	8	0.25
1142	19	Neutral	600	-400	Female	21	Hold	Hold	0	Long	8	0
1143	35	Neutral	600	-400	Female	21	Hold	Hold	0	Long	8	0
1144	10	Angry	600	-400	Female	21	Hold	Hold	0	Long	8	0
1145	19	Angry	600	-400	Female	21	Hold	Hold	0	Long	8	0
1146	35	Angry	600	-400	Female	21	Hold	Hold	2	Long	8	0.25
1147	10	Neutral	800	-200	Female	21	Hold	Hold	4	Long	8	0.5
1148	19	Neutral	800	-200	Female	21	Hold	Hold	1	Long	8	0.125
1149	35	Neutral	800	-200	Female	21	Hold	Hold	1	Long	8	0.125
1150	10	Angry	800	-200	Female	21	Hold	Hold	4	Long	8	0.5
1151	19	Angry	800	-200	Female	21	Hold	Hold	2	Long	8	0.25
1152	35	Angry	800	-200	Female	21	Hold	Hold	4	Long	8	0.5
1153	10	Neutral	1000	0	Female	21	Hold	Hold	8	Long	8	1
1154	19	Neutral	1000	0	Female	21	Hold	Hold	1	Long	8	0.125
1155	35	Neutral	1000	0	Female	21	Hold	Hold	5	Long	8	0.625
1156	10	Angry	1000	0	Female	21	Hold	Hold	5	Long	8	0.625
1157	19	Angry	1000	0	Female	21	Hold	Hold	2	Long	8	0.25
1158	35	Angry	1000	0	Female	21	Hold	Hold	5	Long	8	0.625
1159	10	Neutral	1200	200	Female	21	Hold	Hold	8	Long	8	1
1160	19	Neutral	1200	200	Female	21	Hold	Hold	6	Long	8	0.75
1161	35	Neutral	1200	200	Female	21	Hold	Hold	8	Long	8	1
1162	10	Angry	1200	200	Female	21	Hold	Hold	8	Long	8	1
1163	19	Angry	1200	200	Female	21	Hold	Hold	7	Long	8	0.875
1164	35	Angry	1200	200	Female	21	Hold	Hold	7	Long	8	0.875
1165	10	Neutral	1400	400	Female	21	Hold	Hold	8	Long	8	1
1166	19	Neutral	1400	400	Female	21	Hold	Hold	7	Long	8	0.875
1167	35	Neutral	1400	400	Female	21	Hold	Hold	8	Long	8	1
1168	10	Angry	1400	400	Female	21	Hold	Hold	8	Long	8	1
1169	19	Angry	1400	400	Female	21	Hold	Hold	8	Long	8	1
1170	35	Angry	1400	400	Female	21	Hold	Hold	8	Long	8	1
1171	10	Neutral	1600	600	Female	21	Hold	Hold	8	Long	8	1
1172	19	Neutral	1600	600	Female	21	Hold	Hold	8	Long	8	1
1173	35	Neutral	1600	600	Female	21	Hold	Hold	7	Long	8	0.875
1174	10	Angry	1600	600	Female	21	Hold	Hold	8	Long	8	1
1175	19	Angry	1600	600	Female	21	Hold	Hold	8	Long	8	1
1176	35	Angry	1600	600	Female	21	Hold	Hold	8	Long	8	1
1177	10	Neutral	400	-600	Female	21	Act	Pull	0	Long	8	0
1178	19	Neutral	400	-600	Female	21	Act	Pull	0	Long	8	0
1179	35	Neutral	400	-600	Female	21	Act	Pull	0	Long	8	0
1180	10	Angry	400	-600	Female	21	Act	Pull	0	Long	8	0
1181	19	Angry	400	-600	Female	21	Act	Pull	0	Long	8	0
1182	35	Angry	400	-600	Female	21	Act	Pull	1	Long	8	0.125
1183	10	Neutral	600	-400	Female	21	Act	Pull	0	Long	8	0
1184	19	Neutral	600	-400	Female	21	Act	Pull	1	Long	8	0.125
1185	35	Neutral	600	-400	Female	21	Act	Pull	0	Long	8	0
1186	10	Angry	600	-400	Female	21	Act	Pull	1	Long	8	0.125
1187	19	Angry	600	-400	Female	21	Act	Pull	0	Long	8	0
1188	35	Angry	600	-400	Female	21	Act	Pull	0	Long	8	0
1189	10	Neutral	800	-200	Female	21	Act	Pull	3	Long	8	0.375
1190	19	Neutral	800	-200	Female	21	Act	Pull	1	Long	8	0.125
1191	35	Neutral	800	-200	Female	21	Act	Pull	2	Long	8	0.25
1192	10	Angry	800	-200	Female	21	Act	Pull	3	Long	8	0.375
1193	19	Angry	800	-200	Female	21	Act	Pull	1	Long	8	0.125
1194	35	Angry	800	-200	Female	21	Act	Pull	2	Long	8	0.25
1195	10	Neutral	1000	0	Female	21	Act	Pull	5	Long	8	0.625
1196	19	Neutral	1000	0	Female	21	Act	Pull	2	Long	8	0.25
1197	35	Neutral	1000	0	Female	21	Act	Pull	8	Long	8	1
1198	10	Angry	1000	0	Female	21	Act	Pull	8	Long	8	1
1199	19	Angry	1000	0	Female	21	Act	Pull	3	Long	8	0.375
1200	35	Angry	1000	0	Female	21	Act	Pull	7	Long	8	0.875
1201	10	Neutral	1200	200	Female	21	Act	Pull	8	Long	8	1
1202	19	Neutral	1200	200	Female	21	Act	Pull	6	Long	8	0.75
1203	35	Neutral	1200	200	Female	21	Act	Pull	8	Long	8	1
1204	10	Angry	1200	200	Female	21	Act	Pull	7	Long	8	0.875
1205	19	Angry	1200	200	Female	21	Act	Pull	8	Long	8	1
1206	35	Angry	1200	200	Female	21	Act	Pull	8	Long	8	1
1207	10	Neutral	1400	400	Female	21	Act	Pull	8	Long	8	1
1208	19	Neutral	1400	400	Female	21	Act	Pull	7	Long	8	0.875
1209	35	Neutral	1400	400	Female	21	Act	Pull	8	Long	8	1
1210	10	Angry	1400	400	Female	21	Act	Pull	8	Long	8	1
1211	19	Angry	1400	400	Female	21	Act	Pull	8	Long	8	1
1212	35	Angry	1400	400	Female	21	Act	Pull	8	Long	8	1
1213	10	Neutral	1600	600	Female	21	Act	Pull	7	Long	8	0.875
1214	19	Neutral	1600	600	Female	21	Act	Pull	8	Long	8	1
1215	35	Neutral	1600	600	Female	21	Act	Pull	8	Long	8	1
1216	10	Angry	1600	600	Female	21	Act	Pull	8	Long	8	1
1217	19	Angry	1600	600	Female	21	Act	Pull	8	Long	8	1
1218	35	Angry	1600	600	Female	21	Act	Pull	8	Long	8	1
1219	10	Neutral	400	-600	Female	21	Act	Push	0	Long	8	0
1220	19	Neutral	400	-600	Female	21	Act	Push	0	Long	8	0
1221	35	Neutral	400	-600	Female	21	Act	Push	0	Long	8	0
1222	10	Angry	400	-600	Female	21	Act	Push	1	Long	8	0.125
1223	19	Angry	400	-600	Female	21	Act	Push	0	Long	8	0
1224	35	Angry	400	-600	Female	21	Act	Push	0	Long	8	0
1225	10	Neutral	600	-400	Female	21	Act	Push	3	Long	8	0.375
1226	19	Neutral	600	-400	Female	21	Act	Push	0	Long	8	0
1227	35	Neutral	600	-400	Female	21	Act	Push	1	Long	8	0.125
1228	10	Angry	600	-400	Female	21	Act	Push	2	Long	8	0.25
1229	19	Angry	600	-400	Female	21	Act	Push	1	Long	8	0.125
1230	35	Angry	600	-400	Female	21	Act	Push	0	Long	8	0
1231	10	Neutral	800	-200	Female	21	Act	Push	3	Long	8	0.375
1232	19	Neutral	800	-200	Female	21	Act	Push	1	Long	8	0.125
1233	35	Neutral	800	-200	Female	21	Act	Push	5	Long	8	0.625
1234	10	Angry	800	-200	Female	21	Act	Push	4	Long	8	0.5
1235	19	Angry	800	-200	Female	21	Act	Push	2	Long	8	0.25
1236	35	Angry	800	-200	Female	21	Act	Push	1	Long	8	0.125
1237	10	Neutral	1000	0	Female	21	Act	Push	7	Long	8	0.875
1238	19	Neutral	1000	0	Female	21	Act	Push	5	Long	8	0.625
1239	35	Neutral	1000	0	Female	21	Act	Push	5	Long	8	0.625
1240	10	Angry	1000	0	Female	21	Act	Push	5	Long	8	0.625
1241	19	Angry	1000	0	Female	21	Act	Push	4	Long	8	0.5
1242	35	Angry	1000	0	Female	21	Act	Push	5	Long	8	0.625
1243	10	Neutral	1200	200	Female	21	Act	Push	8	Long	8	1
1244	19	Neutral	1200	200	Female	21	Act	Push	5	Long	8	0.625
1245	35	Neutral	1200	200	Female	21	Act	Push	7	Long	8	0.875
1246	10	Angry	1200	200	Female	21	Act	Push	8	Long	8	1
1247	19	Angry	1200	200	Female	21	Act	Push	6	Long	8	0.75
1248	35	Angry	1200	200	Female	21	Act	Push	8	Long	8	1
1249	10	Neutral	1400	400	Female	21	Act	Push	8	Long	8	1
1250	19	Neutral	1400	400	Female	21	Act	Push	8	Long	8	1
1251	35	Neutral	1400	400	Female	21	Act	Push	8	Long	8	1
1252	10	Angry	1400	400	Female	21	Act	Push	8	Long	8	1
1253	19	Angry	1400	400	Female	21	Act	Push	7	Long	8	0.875
1254	35	Angry	1400	400	Female	21	Act	Push	8	Long	8	1
1255	10	Neutral	1600	600	Female	21	Act	Push	8	Long	8	1
1256	19	Neutral	1600	600	Female	21	Act	Push	8	Long	8	1
1257	35	Neutral	1600	600	Female	21	Act	Push	8	Long	8	1
1258	10	Angry	1600	600	Female	21	Act	Push	8	Long	8	1
1259	19	Angry	1600	600	Female	21	Act	Push	7	Long	8	0.875
1260	35	Angry	1600	600	Female	21	Act	Push	8	Long	8	1
1261	22	Neutral	400	-600	Male	21	Hold	Hold	0	Long	8	0
1262	22	Angry	400	-600	Male	21	Hold	Hold	0	Long	8	0
1263	22	Neutral	600	-400	Male	21	Hold	Hold	1	Long	8	0.125
1264	22	Angry	600	-400	Male	21	Hold	Hold	3	Long	8	0.375
1265	22	Neutral	800	-200	Male	21	Hold	Hold	1	Long	8	0.125
1266	22	Angry	800	-200	Male	21	Hold	Hold	1	Long	8	0.125
1267	22	Neutral	1000	0	Male	21	Hold	Hold	3	Long	8	0.375
1268	22	Angry	1000	0	Male	21	Hold	Hold	2	Long	8	0.25
1269	22	Neutral	1200	200	Male	21	Hold	Hold	4	Long	8	0.5
1270	22	Angry	1200	200	Male	21	Hold	Hold	6	Long	8	0.75
1271	22	Neutral	1400	400	Male	21	Hold	Hold	6	Long	8	0.75
1272	22	Angry	1400	400	Male	21	Hold	Hold	8	Long	8	1
1273	22	Neutral	1600	600	Male	21	Hold	Hold	7	Long	8	0.875
1274	22	Angry	1600	600	Male	21	Hold	Hold	8	Long	8	1
1275	22	Neutral	400	-600	Male	21	Act	Pull	0	Long	8	0
1276	22	Angry	400	-600	Male	21	Act	Pull	0	Long	8	0
1277	22	Neutral	600	-400	Male	21	Act	Pull	1	Long	8	0.125
1278	22	Angry	600	-400	Male	21	Act	Pull	0	Long	8	0
1279	22	Neutral	800	-200	Male	21	Act	Pull	2	Long	8	0.25
1280	22	Angry	800	-200	Male	21	Act	Pull	1	Long	8	0.125
1281	22	Neutral	1000	0	Male	21	Act	Pull	6	Long	8	0.75
1282	22	Angry	1000	0	Male	21	Act	Pull	5	Long	8	0.625
1283	22	Neutral	1200	200	Male	21	Act	Pull	4	Long	8	0.5
1284	22	Angry	1200	200	Male	21	Act	Pull	7	Long	8	0.875
1285	22	Neutral	1400	400	Male	21	Act	Pull	8	Long	8	1
1286	22	Angry	1400	400	Male	21	Act	Pull	8	Long	8	1
1287	22	Neutral	1600	600	Male	21	Act	Pull	8	Long	8	1
1288	22	Angry	1600	600	Male	21	Act	Pull	8	Long	8	1
1289	22	Neutral	400	-600	Male	21	Act	Push	0	Long	8	0
1290	22	Angry	400	-600	Male	21	Act	Push	0	Long	8	0
1291	22	Neutral	600	-400	Male	21	Act	Push	0	Long	8	0
1292	22	Angry	600	-400	Male	21	Act	Push	1	Long	8	0.125
1293	22	Neutral	800	-200	Male	21	Act	Push	1	Long	8	0.125
1294	22	Angry	800	-200	Male	21	Act	Push	1	Long	8	0.125
1295	22	Neutral	1000	0	Male	21	Act	Push	5	Long	8	0.625
1296	22	Angry	1000	0	Male	21	Act	Push	5	Long	8	0.625
1297	22	Neutral	1200	200	Male	21	Act	Push	7	Long	8	0.875
1298	22	Angry	1200	200	Male	21	Act	Push	6	Long	8	0.75
1299	22	Neutral	1400	400	Male	21	Act	Push	4	Long	8	0.5
1300	22	Angry	1400	400	Male	21	Act	Push	6	Long	8	0.75
1301	22	Neutral	1600	600	Male	21	Act	Push	8	Long	8	1
1302	22	Angry	1600	600	Male	21	Act	Push	6	Long	8	0.75
1303	32	Neutral	400	-600	Female	22	Hold	Hold	0	Long	8	0
1304	32	Angry	400	-600	Female	22	Hold	Hold	0	Long	8	0
1305	32	Neutral	600	-400	Female	22	Hold	Hold	0	Long	8	0
1306	32	Angry	600	-400	Female	22	Hold	Hold	1	Long	8	0.125
1307	32	Neutral	800	-200	Female	22	Hold	Hold	0	Long	8	0
1308	32	Angry	800	-200	Female	22	Hold	Hold	1	Long	8	0.125
1309	32	Neutral	1000	0	Female	22	Hold	Hold	0	Long	8	0
1310	32	Angry	1000	0	Female	22	Hold	Hold	5	Long	8	0.625
1311	32	Neutral	1200	200	Female	22	Hold	Hold	5	Long	8	0.625
1312	32	Angry	1200	200	Female	22	Hold	Hold	5	Long	8	0.625
1313	32	Neutral	1400	400	Female	22	Hold	Hold	5	Long	8	0.625
1314	32	Angry	1400	400	Female	22	Hold	Hold	7	Long	8	0.875
1315	32	Neutral	1600	600	Female	22	Hold	Hold	6	Long	8	0.75
1316	32	Angry	1600	600	Female	22	Hold	Hold	7	Long	8	0.875
1317	32	Neutral	400	-600	Female	22	Act	Pull	2	Long	8	0.25
1318	32	Angry	400	-600	Female	22	Act	Pull	2	Long	8	0.25
1319	32	Neutral	600	-400	Female	22	Act	Pull	1	Long	8	0.125
1320	32	Angry	600	-400	Female	22	Act	Pull	1	Long	8	0.125
1321	32	Neutral	800	-200	Female	22	Act	Pull	3	Long	8	0.375
1322	32	Angry	800	-200	Female	22	Act	Pull	1	Long	8	0.125
1323	32	Neutral	1000	0	Female	22	Act	Pull	4	Long	8	0.5
1324	32	Angry	1000	0	Female	22	Act	Pull	8	Long	8	1
1325	32	Neutral	1200	200	Female	22	Act	Pull	5	Long	8	0.625
1326	32	Angry	1200	200	Female	22	Act	Pull	6	Long	8	0.75
1327	32	Neutral	1400	400	Female	22	Act	Pull	6	Long	8	0.75
1328	32	Angry	1400	400	Female	22	Act	Pull	6	Long	8	0.75
1329	32	Neutral	1600	600	Female	22	Act	Pull	8	Long	8	1
1330	32	Angry	1600	600	Female	22	Act	Pull	6	Long	8	0.75
1331	32	Neutral	400	-600	Female	22	Act	Push	0	Long	8	0
1332	32	Angry	400	-600	Female	22	Act	Push	2	Long	8	0.25
1333	32	Neutral	600	-400	Female	22	Act	Push	0	Long	8	0
1334	32	Angry	600	-400	Female	22	Act	Push	2	Long	8	0.25
1335	32	Neutral	800	-200	Female	22	Act	Push	1	Long	8	0.125
1336	32	Angry	800	-200	Female	22	Act	Push	2	Long	8	0.25
1337	32	Neutral	1000	0	Female	22	Act	Push	3	Long	8	0.375
1338	32	Angry	1000	0	Female	22	Act	Push	5	Long	8	0.625
1339	32	Neutral	1200	200	Female	22	Act	Push	4	Long	8	0.5
1340	32	Angry	1200	200	Female	22	Act	Push	8	Long	8	1
1341	32	Neutral	1400	400	Female	22	Act	Push	7	Long	8	0.875
1342	32	Angry	1400	400	Female	22	Act	Push	6	Long	8	0.75
1343	32	Neutral	1600	600	Female	22	Act	Push	6	Long	8	0.75
1344	32	Angry	1600	600	Female	22	Act	Push	7	Long	8	0.875
1345	31	Neutral	400	-600	Male	22	Hold	Hold	0	Long	8	0
1346	31	Angry	400	-600	Male	22	Hold	Hold	0	Long	8	0
1347	31	Neutral	600	-400	Male	22	Hold	Hold	0	Long	8	0
1348	31	Angry	600	-400	Male	22	Hold	Hold	0	Long	8	0
1349	31	Neutral	800	-200	Male	22	Hold	Hold	3	Long	8	0.375
1350	31	Angry	800	-200	Male	22	Hold	Hold	2	Long	8	0.25
1351	31	Neutral	1000	0	Male	22	Hold	Hold	1	Long	8	0.125
1352	31	Angry	1000	0	Male	22	Hold	Hold	4	Long	8	0.5
1353	31	Neutral	1200	200	Male	22	Hold	Hold	6	Long	8	0.75
1354	31	Angry	1200	200	Male	22	Hold	Hold	4	Long	8	0.5
1355	31	Neutral	1400	400	Male	22	Hold	Hold	5	Long	8	0.625
1356	31	Angry	1400	400	Male	22	Hold	Hold	7	Long	8	0.875
1357	31	Neutral	1600	600	Male	22	Hold	Hold	7	Long	8	0.875
1358	31	Angry	1600	600	Male	22	Hold	Hold	7	Long	8	0.875
1359	31	Neutral	400	-600	Male	22	Act	Pull	0	Long	8	0
1360	31	Angry	400	-600	Male	22	Act	Pull	1	Long	8	0.125
1361	31	Neutral	600	-400	Male	22	Act	Pull	2	Long	8	0.25
1362	31	Angry	600	-400	Male	22	Act	Pull	2	Long	8	0.25
1363	31	Neutral	800	-200	Male	22	Act	Pull	1	Long	8	0.125
1364	31	Angry	800	-200	Male	22	Act	Pull	1	Long	8	0.125
1365	31	Neutral	1000	0	Male	22	Act	Pull	7	Long	8	0.875
1366	31	Angry	1000	0	Male	22	Act	Pull	4	Long	8	0.5
1367	31	Neutral	1200	200	Male	22	Act	Pull	4	Long	8	0.5
1368	31	Angry	1200	200	Male	22	Act	Pull	6	Long	8	0.75
1369	31	Neutral	1400	400	Male	22	Act	Pull	7	Long	8	0.875
1370	31	Angry	1400	400	Male	22	Act	Pull	5	Long	8	0.625
1371	31	Neutral	1600	600	Male	22	Act	Pull	7	Long	8	0.875
1372	31	Angry	1600	600	Male	22	Act	Pull	7	Long	8	0.875
1373	31	Neutral	400	-600	Male	22	Act	Push	0	Long	8	0
1374	31	Angry	400	-600	Male	22	Act	Push	0	Long	8	0
1375	31	Neutral	600	-400	Male	22	Act	Push	1	Long	8	0.125
1376	31	Angry	600	-400	Male	22	Act	Push	2	Long	8	0.25
1377	31	Neutral	800	-200	Male	22	Act	Push	1	Long	8	0.125
1378	31	Angry	800	-200	Male	22	Act	Push	3	Long	8	0.375
1379	31	Neutral	1000	0	Male	22	Act	Push	7	Long	8	0.875
1380	31	Angry	1000	0	Male	22	Act	Push	3	Long	8	0.375
1381	31	Neutral	1200	200	Male	22	Act	Push	7	Long	8	0.875
1382	31	Angry	1200	200	Male	22	Act	Push	7	Long	8	0.875
1383	31	Neutral	1400	400	Male	22	Act	Push	7	Long	8	0.875
1384	31	Angry	1400	400	Male	22	Act	Push	6	Long	8	0.75
1385	31	Neutral	1600	600	Male	22	Act	Push	8	Long	8	1
1386	31	Angry	1600	600	Male	22	Act	Push	8	Long	8	1
1387	16	Neutral	400	-600	Male	32	Hold	Hold	0	Long	8	0
1388	16	Angry	400	-600	Male	32	Hold	Hold	0	Long	8	0
1389	16	Neutral	600	-400	Male	32	Hold	Hold	0	Long	8	0
1390	16	Angry	600	-400	Male	32	Hold	Hold	0	Long	8	0
1391	16	Neutral	800	-200	Male	32	Hold	Hold	1	Long	8	0.125
1392	16	Angry	800	-200	Male	32	Hold	Hold	0	Long	8	0
1393	16	Neutral	1000	0	Male	32	Hold	Hold	6	Long	8	0.75
1394	16	Angry	1000	0	Male	32	Hold	Hold	3	Long	8	0.375
1395	16	Neutral	1200	200	Male	32	Hold	Hold	4	Long	8	0.5
1396	16	Angry	1200	200	Male	32	Hold	Hold	5	Long	8	0.625
1397	16	Neutral	1400	400	Male	32	Hold	Hold	7	Long	8	0.875
1398	16	Angry	1400	400	Male	32	Hold	Hold	8	Long	8	1
1399	16	Neutral	1600	600	Male	32	Hold	Hold	8	Long	8	1
1400	16	Angry	1600	600	Male	32	Hold	Hold	6	Long	8	0.75
1401	16	Neutral	400	-600	Male	32	Act	Pull	0	Long	8	0
1402	16	Angry	400	-600	Male	32	Act	Pull	0	Long	8	0
1403	16	Neutral	600	-400	Male	32	Act	Pull	0	Long	8	0
1404	16	Angry	600	-400	Male	32	Act	Pull	0	Long	8	0
1405	16	Neutral	800	-200	Male	32	Act	Pull	0	Long	8	0
1406	16	Angry	800	-200	Male	32	Act	Pull	2	Long	8	0.25
1407	16	Neutral	1000	0	Male	32	Act	Pull	3	Long	8	0.375
1408	16	Angry	1000	0	Male	32	Act	Pull	3	Long	8	0.375
1409	16	Neutral	1200	200	Male	32	Act	Pull	6	Long	8	0.75
1410	16	Angry	1200	200	Male	32	Act	Pull	6	Long	8	0.75
1411	16	Neutral	1400	400	Male	32	Act	Pull	8	Long	8	1
1412	16	Angry	1400	400	Male	32	Act	Pull	7	Long	8	0.875
1413	16	Neutral	1600	600	Male	32	Act	Pull	8	Long	8	1
1414	16	Angry	1600	600	Male	32	Act	Pull	7	Long	8	0.875
1415	16	Neutral	400	-600	Male	32	Act	Push	0	Long	8	0
1416	16	Angry	400	-600	Male	32	Act	Push	0	Long	8	0
1417	16	Neutral	600	-400	Male	32	Act	Push	1	Long	8	0.125
1418	16	Angry	600	-400	Male	32	Act	Push	0	Long	8	0
1419	16	Neutral	800	-200	Male	32	Act	Push	1	Long	8	0.125
1420	16	Angry	800	-200	Male	32	Act	Push	1	Long	8	0.125
1421	16	Neutral	1000	0	Male	32	Act	Push	3	Long	8	0.375
1422	16	Angry	1000	0	Male	32	Act	Push	5	Long	8	0.625
1423	16	Neutral	1200	200	Male	32	Act	Push	6	Long	8	0.75
1424	16	Angry	1200	200	Male	32	Act	Push	5	Long	8	0.625
1425	16	Neutral	1400	400	Male	32	Act	Push	8	Long	8	1
1426	16	Angry	1400	400	Male	32	Act	Push	8	Long	8	1
1427	16	Neutral	1600	600	Male	32	Act	Push	8	Long	8	1
1428	16	Angry	1600	600	Male	32	Act	Push	8	Long	8	1
1429	9	Neutral	400	-600	Male	38	Hold	Hold	0	Long	8	0
1430	9	Angry	400	-600	Male	38	Hold	Hold	1	Long	8	0.125
1431	9	Neutral	600	-400	Male	38	Hold	Hold	0	Long	8	0
1432	9	Angry	600	-400	Male	38	Hold	Hold	0	Long	8	0
1433	9	Neutral	800	-200	Male	38	Hold	Hold	0	Long	8	0
1434	9	Angry	800	-200	Male	38	Hold	Hold	0	Long	8	0
1435	9	Neutral	1000	0	Male	38	Hold	Hold	2	Long	8	0.25
1436	9	Angry	1000	0	Male	38	Hold	Hold	4	Long	8	0.5
1437	9	Neutral	1200	200	Male	38	Hold	Hold	5	Long	8	0.625
1438	9	Angry	1200	200	Male	38	Hold	Hold	5	Long	8	0.625
1439	9	Neutral	1400	400	Male	38	Hold	Hold	7	Long	8	0.875
1440	9	Angry	1400	400	Male	38	Hold	Hold	7	Long	8	0.875
1441	9	Neutral	1600	600	Male	38	Hold	Hold	7	Long	8	0.875
1442	9	Angry	1600	600	Male	38	Hold	Hold	8	Long	8	1
1443	9	Neutral	400	-600	Male	38	Act	Pull	0	Long	8	0
1444	9	Angry	400	-600	Male	38	Act	Pull	0	Long	8	0
1445	9	Neutral	600	-400	Male	38	Act	Pull	0	Long	8	0
1446	9	Angry	600	-400	Male	38	Act	Pull	0	Long	8	0
1447	9	Neutral	800	-200	Male	38	Act	Pull	2	Long	8	0.25
1448	9	Angry	800	-200	Male	38	Act	Pull	1	Long	8	0.125
1449	9	Neutral	1000	0	Male	38	Act	Pull	6	Long	8	0.75
1450	9	Angry	1000	0	Male	38	Act	Pull	3	Long	8	0.375
1451	9	Neutral	1200	200	Male	38	Act	Pull	6	Long	8	0.75
1452	9	Angry	1200	200	Male	38	Act	Pull	5	Long	8	0.625
1453	9	Neutral	1400	400	Male	38	Act	Pull	6	Long	8	0.75
1454	9	Angry	1400	400	Male	38	Act	Pull	7	Long	8	0.875
1455	9	Neutral	1600	600	Male	38	Act	Pull	7	Long	8	0.875
1456	9	Angry	1600	600	Male	38	Act	Pull	7	Long	8	0.875
1457	9	Neutral	400	-600	Male	38	Act	Push	0	Long	8	0
1458	9	Angry	400	-600	Male	38	Act	Push	0	Long	8	0
1459	9	Neutral	600	-400	Male	38	Act	Push	0	Long	8	0
1460	9	Angry	600	-400	Male	38	Act	Push	0	Long	8	0
1461	9	Neutral	800	-200	Male	38	Act	Push	0	Long	8	0
1462	9	Angry	800	-200	Male	38	Act	Push	0	Long	8	0
1463	9	Neutral	1000	0	Male	38	Act	Push	3	Long	8	0.375
1464	9	Angry	1000	0	Male	38	Act	Push	4	Long	8	0.5
1465	9	Neutral	1200	200	Male	38	Act	Push	8	Long	8	1
1466	9	Angry	1200	200	Male	38	Act	Push	4	Long	8	0.5
1467	9	Neutral	1400	400	Male	38	Act	Push	7	Long	8	0.875
1468	9	Angry	1400	400	Male	38	Act	Push	8	Long	8	1
1469	9	Neutral	1600	600	Male	38	Act	Push	8	Long	8	1
1470	9	Angry	1600	600	Male	38	Act	Push	7	Long	8	0.875
1471	1003	Neutral	200	-300	Female	18	Hold	Hold	0	Short	8	0
1472	1015	Neutral	200	-300	Female	18	Hold	Hold	0	Short	8	0
1473	1018	Neutral	200	-300	Female	18	Hold	Hold	0	Short	8	0
1474	1020	Neutral	200	-300	Female	18	Hold	Hold	0	Short	8	0
1475	1022	Neutral	200	-300	Female	18	Hold	Hold	0	Short	8	0
1476	1026	Neutral	200	-300	Female	18	Hold	Hold	0	Short	8	0
1477	1039	Neutral	200	-300	Female	18	Hold	Hold	0	Short	8	0
1478	1003	Angry	200	-300	Female	18	Hold	Hold	0	Short	8	0
1479	1015	Angry	200	-300	Female	18	Hold	Hold	0	Short	8	0
1480	1018	Angry	200	-300	Female	18	Hold	Hold	2	Short	8	0.25
1481	1020	Angry	200	-300	Female	18	Hold	Hold	0	Short	8	0
1482	1022	Angry	200	-300	Female	18	Hold	Hold	0	Short	8	0
1483	1026	Angry	200	-300	Female	18	Hold	Hold	0	Short	8	0
1484	1039	Angry	200	-300	Female	18	Hold	Hold	0	Short	8	0
1485	1003	Neutral	300	-200	Female	18	Hold	Hold	1	Short	8	0.125
1486	1015	Neutral	300	-200	Female	18	Hold	Hold	0	Short	8	0
1487	1018	Neutral	300	-200	Female	18	Hold	Hold	1	Short	8	0.125
1488	1020	Neutral	300	-200	Female	18	Hold	Hold	1	Short	8	0.125
1489	1022	Neutral	300	-200	Female	18	Hold	Hold	1	Short	8	0.125
1490	1026	Neutral	300	-200	Female	18	Hold	Hold	0	Short	8	0
1491	1039	Neutral	300	-200	Female	18	Hold	Hold	0	Short	8	0
1492	1003	Angry	300	-200	Female	18	Hold	Hold	0	Short	8	0
1493	1015	Angry	300	-200	Female	18	Hold	Hold	0	Short	8	0
1494	1018	Angry	300	-200	Female	18	Hold	Hold	1	Short	8	0.125
1495	1020	Angry	300	-200	Female	18	Hold	Hold	0	Short	8	0
1496	1022	Angry	300	-200	Female	18	Hold	Hold	3	Short	8	0.375
1497	1026	Angry	300	-200	Female	18	Hold	Hold	1	Short	8	0.125
1498	1039	Angry	300	-200	Female	18	Hold	Hold	0	Short	8	0
1499	1003	Neutral	400	-100	Female	18	Hold	Hold	2	Short	8	0.25
1500	1015	Neutral	400	-100	Female	18	Hold	Hold	0	Short	8	0
1501	1018	Neutral	400	-100	Female	18	Hold	Hold	1	Short	8	0.125
1502	1020	Neutral	400	-100	Female	18	Hold	Hold	1	Short	8	0.125
1503	1022	Neutral	400	-100	Female	18	Hold	Hold	5	Short	8	0.625
1504	1026	Neutral	400	-100	Female	18	Hold	Hold	6	Short	8	0.75
1505	1039	Neutral	400	-100	Female	18	Hold	Hold	1	Short	8	0.125
1506	1003	Angry	400	-100	Female	18	Hold	Hold	2	Short	8	0.25
1507	1015	Angry	400	-100	Female	18	Hold	Hold	0	Short	8	0
1508	1018	Angry	400	-100	Female	18	Hold	Hold	3	Short	8	0.375
1509	1020	Angry	400	-100	Female	18	Hold	Hold	4	Short	8	0.5
1510	1022	Angry	400	-100	Female	18	Hold	Hold	5	Short	8	0.625
1511	1026	Angry	400	-100	Female	18	Hold	Hold	4	Short	8	0.5
1512	1039	Angry	400	-100	Female	18	Hold	Hold	1	Short	8	0.125
1513	1003	Neutral	500	0	Female	18	Hold	Hold	1	Short	8	0.125
1514	1015	Neutral	500	0	Female	18	Hold	Hold	1	Short	8	0.125
1515	1018	Neutral	500	0	Female	18	Hold	Hold	4	Short	8	0.5
1516	1020	Neutral	500	0	Female	18	Hold	Hold	4	Short	8	0.5
1517	1022	Neutral	500	0	Female	18	Hold	Hold	6	Short	8	0.75
1518	1026	Neutral	500	0	Female	18	Hold	Hold	7	Short	8	0.875
1519	1039	Neutral	500	0	Female	18	Hold	Hold	3	Short	8	0.375
1520	1003	Angry	500	0	Female	18	Hold	Hold	4	Short	8	0.5
1521	1015	Angry	500	0	Female	18	Hold	Hold	1	Short	8	0.125
1522	1018	Angry	500	0	Female	18	Hold	Hold	2	Short	8	0.25
1523	1020	Angry	500	0	Female	18	Hold	Hold	5	Short	8	0.625
1524	1022	Angry	500	0	Female	18	Hold	Hold	5	Short	8	0.625
1525	1026	Angry	500	0	Female	18	Hold	Hold	7	Short	8	0.875
1526	1039	Angry	500	0	Female	18	Hold	Hold	4	Short	8	0.5
1527	1003	Neutral	600	100	Female	18	Hold	Hold	6	Short	8	0.75
1528	1015	Neutral	600	100	Female	18	Hold	Hold	2	Short	8	0.25
1529	1018	Neutral	600	100	Female	18	Hold	Hold	8	Short	8	1
1530	1020	Neutral	600	100	Female	18	Hold	Hold	6	Short	8	0.75
1531	1022	Neutral	600	100	Female	18	Hold	Hold	8	Short	8	1
1532	1026	Neutral	600	100	Female	18	Hold	Hold	8	Short	8	1
1533	1039	Neutral	600	100	Female	18	Hold	Hold	6	Short	8	0.75
1534	1003	Angry	600	100	Female	18	Hold	Hold	6	Short	8	0.75
1535	1015	Angry	600	100	Female	18	Hold	Hold	1	Short	8	0.125
1536	1018	Angry	600	100	Female	18	Hold	Hold	5	Short	8	0.625
1537	1020	Angry	600	100	Female	18	Hold	Hold	6	Short	8	0.75
1538	1022	Angry	600	100	Female	18	Hold	Hold	7	Short	8	0.875
1539	1026	Angry	600	100	Female	18	Hold	Hold	7	Short	8	0.875
1540	1039	Angry	600	100	Female	18	Hold	Hold	6	Short	8	0.75
1541	1003	Neutral	700	200	Female	18	Hold	Hold	7	Short	8	0.875
1542	1015	Neutral	700	200	Female	18	Hold	Hold	1	Short	8	0.125
1543	1018	Neutral	700	200	Female	18	Hold	Hold	5	Short	8	0.625
1544	1020	Neutral	700	200	Female	18	Hold	Hold	7	Short	8	0.875
1545	1022	Neutral	700	200	Female	18	Hold	Hold	7	Short	8	0.875
1546	1026	Neutral	700	200	Female	18	Hold	Hold	8	Short	8	1
1547	1039	Neutral	700	200	Female	18	Hold	Hold	7	Short	8	0.875
1548	1003	Angry	700	200	Female	18	Hold	Hold	8	Short	8	1
1549	1015	Angry	700	200	Female	18	Hold	Hold	5	Short	8	0.625
1550	1018	Angry	700	200	Female	18	Hold	Hold	7	Short	8	0.875
1551	1020	Angry	700	200	Female	18	Hold	Hold	5	Short	8	0.625
1552	1022	Angry	700	200	Female	18	Hold	Hold	7	Short	8	0.875
1553	1026	Angry	700	200	Female	18	Hold	Hold	7	Short	8	0.875
1554	1039	Angry	700	200	Female	18	Hold	Hold	8	Short	8	1
1555	1003	Neutral	800	300	Female	18	Hold	Hold	4	Short	8	0.5
1556	1015	Neutral	800	300	Female	18	Hold	Hold	6	Short	8	0.75
1557	1018	Neutral	800	300	Female	18	Hold	Hold	6	Short	8	0.75
1558	1020	Neutral	800	300	Female	18	Hold	Hold	6	Short	8	0.75
1559	1022	Neutral	800	300	Female	18	Hold	Hold	8	Short	8	1
1560	1026	Neutral	800	300	Female	18	Hold	Hold	8	Short	8	1
1561	1039	Neutral	800	300	Female	18	Hold	Hold	6	Short	8	0.75
1562	1003	Angry	800	300	Female	18	Hold	Hold	7	Short	8	0.875
1563	1015	Angry	800	300	Female	18	Hold	Hold	7	Short	8	0.875
1564	1018	Angry	800	300	Female	18	Hold	Hold	7	Short	8	0.875
1565	1020	Angry	800	300	Female	18	Hold	Hold	6	Short	8	0.75
1566	1022	Angry	800	300	Female	18	Hold	Hold	8	Short	8	1
1567	1026	Angry	800	300	Female	18	Hold	Hold	8	Short	8	1
1568	1039	Angry	800	300	Female	18	Hold	Hold	8	Short	8	1
1569	1003	Neutral	200	-300	Female	18	Act	Pull	0	Short	8	0
1570	1015	Neutral	200	-300	Female	18	Act	Pull	0	Short	8	0
1571	1018	Neutral	200	-300	Female	18	Act	Pull	2	Short	8	0.25
1572	1020	Neutral	200	-300	Female	18	Act	Pull	0	Short	8	0
1573	1022	Neutral	200	-300	Female	18	Act	Pull	0	Short	8	0
1574	1026	Neutral	200	-300	Female	18	Act	Pull	0	Short	8	0
1575	1039	Neutral	200	-300	Female	18	Act	Pull	0	Short	8	0
1576	1003	Angry	200	-300	Female	18	Act	Pull	0	Short	8	0
1577	1015	Angry	200	-300	Female	18	Act	Pull	0	Short	8	0
1578	1018	Angry	200	-300	Female	18	Act	Pull	3	Short	8	0.375
1579	1020	Angry	200	-300	Female	18	Act	Pull	0	Short	8	0
1580	1022	Angry	200	-300	Female	18	Act	Pull	0	Short	8	0
1581	1026	Angry	200	-300	Female	18	Act	Pull	0	Short	8	0
1582	1039	Angry	200	-300	Female	18	Act	Pull	0	Short	8	0
1583	1003	Neutral	300	-200	Female	18	Act	Pull	0	Short	8	0
1584	1015	Neutral	300	-200	Female	18	Act	Pull	0	Short	8	0
1585	1018	Neutral	300	-200	Female	18	Act	Pull	2	Short	8	0.25
1586	1020	Neutral	300	-200	Female	18	Act	Pull	0	Short	8	0
1587	1022	Neutral	300	-200	Female	18	Act	Pull	1	Short	8	0.125
1588	1026	Neutral	300	-200	Female	18	Act	Pull	1	Short	8	0.125
1589	1039	Neutral	300	-200	Female	18	Act	Pull	1	Short	8	0.125
1590	1003	Angry	300	-200	Female	18	Act	Pull	0	Short	8	0
1591	1015	Angry	300	-200	Female	18	Act	Pull	0	Short	8	0
1592	1018	Angry	300	-200	Female	18	Act	Pull	1	Short	8	0.125
1593	1020	Angry	300	-200	Female	18	Act	Pull	1	Short	8	0.125
1594	1022	Angry	300	-200	Female	18	Act	Pull	1	Short	8	0.125
1595	1026	Angry	300	-200	Female	18	Act	Pull	1	Short	8	0.125
1596	1039	Angry	300	-200	Female	18	Act	Pull	1	Short	8	0.125
1597	1003	Neutral	400	-100	Female	18	Act	Pull	1	Short	8	0.125
1598	1015	Neutral	400	-100	Female	18	Act	Pull	0	Short	8	0
1599	1018	Neutral	400	-100	Female	18	Act	Pull	3	Short	8	0.375
1600	1020	Neutral	400	-100	Female	18	Act	Pull	1	Short	8	0.125
1601	1022	Neutral	400	-100	Female	18	Act	Pull	4	Short	8	0.5
1602	1026	Neutral	400	-100	Female	18	Act	Pull	2	Short	8	0.25
1603	1039	Neutral	400	-100	Female	18	Act	Pull	1	Short	8	0.125
1604	1003	Angry	400	-100	Female	18	Act	Pull	1	Short	8	0.125
1605	1015	Angry	400	-100	Female	18	Act	Pull	0	Short	8	0
1606	1018	Angry	400	-100	Female	18	Act	Pull	1	Short	8	0.125
1607	1020	Angry	400	-100	Female	18	Act	Pull	1	Short	8	0.125
1608	1022	Angry	400	-100	Female	18	Act	Pull	4	Short	8	0.5
1609	1026	Angry	400	-100	Female	18	Act	Pull	5	Short	8	0.625
1610	1039	Angry	400	-100	Female	18	Act	Pull	2	Short	8	0.25
1611	1003	Neutral	500	0	Female	18	Act	Pull	4	Short	8	0.5
1612	1015	Neutral	500	0	Female	18	Act	Pull	1	Short	8	0.125
1613	1018	Neutral	500	0	Female	18	Act	Pull	3	Short	8	0.375
1614	1020	Neutral	500	0	Female	18	Act	Pull	4	Short	8	0.5
1615	1022	Neutral	500	0	Female	18	Act	Pull	4	Short	8	0.5
1616	1026	Neutral	500	0	Female	18	Act	Pull	5	Short	8	0.625
1617	1039	Neutral	500	0	Female	18	Act	Pull	5	Short	8	0.625
1618	1003	Angry	500	0	Female	18	Act	Pull	5	Short	8	0.625
1619	1015	Angry	500	0	Female	18	Act	Pull	2	Short	8	0.25
1620	1018	Angry	500	0	Female	18	Act	Pull	3	Short	8	0.375
1621	1020	Angry	500	0	Female	18	Act	Pull	1	Short	8	0.125
1622	1022	Angry	500	0	Female	18	Act	Pull	4	Short	8	0.5
1623	1026	Angry	500	0	Female	18	Act	Pull	7	Short	8	0.875
1624	1039	Angry	500	0	Female	18	Act	Pull	4	Short	8	0.5
1625	1003	Neutral	600	100	Female	18	Act	Pull	7	Short	8	0.875
1626	1015	Neutral	600	100	Female	18	Act	Pull	3	Short	8	0.375
1627	1018	Neutral	600	100	Female	18	Act	Pull	6	Short	8	0.75
1628	1020	Neutral	600	100	Female	18	Act	Pull	5	Short	8	0.625
1629	1022	Neutral	600	100	Female	18	Act	Pull	6	Short	8	0.75
1630	1026	Neutral	600	100	Female	18	Act	Pull	7	Short	8	0.875
1631	1039	Neutral	600	100	Female	18	Act	Pull	8	Short	8	1
1632	1003	Angry	600	100	Female	18	Act	Pull	7	Short	8	0.875
1633	1015	Angry	600	100	Female	18	Act	Pull	4	Short	8	0.5
1634	1018	Angry	600	100	Female	18	Act	Pull	4	Short	8	0.5
1635	1020	Angry	600	100	Female	18	Act	Pull	5	Short	8	0.625
1636	1022	Angry	600	100	Female	18	Act	Pull	4	Short	8	0.5
1637	1026	Angry	600	100	Female	18	Act	Pull	7	Short	8	0.875
1638	1039	Angry	600	100	Female	18	Act	Pull	7	Short	8	0.875
1639	1003	Neutral	700	200	Female	18	Act	Pull	8	Short	8	1
1640	1015	Neutral	700	200	Female	18	Act	Pull	4	Short	8	0.5
1641	1018	Neutral	700	200	Female	18	Act	Pull	6	Short	8	0.75
1642	1020	Neutral	700	200	Female	18	Act	Pull	5	Short	8	0.625
1643	1022	Neutral	700	200	Female	18	Act	Pull	7	Short	8	0.875
1644	1026	Neutral	700	200	Female	18	Act	Pull	6	Short	8	0.75
1645	1039	Neutral	700	200	Female	18	Act	Pull	8	Short	8	1
1646	1003	Angry	700	200	Female	18	Act	Pull	7	Short	8	0.875
1647	1015	Angry	700	200	Female	18	Act	Pull	6	Short	8	0.75
1648	1018	Angry	700	200	Female	18	Act	Pull	7	Short	8	0.875
1649	1020	Angry	700	200	Female	18	Act	Pull	6	Short	8	0.75
1650	1022	Angry	700	200	Female	18	Act	Pull	7	Short	8	0.875
1651	1026	Angry	700	200	Female	18	Act	Pull	8	Short	8	1
1652	1039	Angry	700	200	Female	18	Act	Pull	8	Short	8	1
1653	1003	Neutral	800	300	Female	18	Act	Pull	8	Short	8	1
1654	1015	Neutral	800	300	Female	18	Act	Pull	8	Short	8	1
1655	1018	Neutral	800	300	Female	18	Act	Pull	7	Short	8	0.875
1656	1020	Neutral	800	300	Female	18	Act	Pull	7	Short	8	0.875
1657	1022	Neutral	800	300	Female	18	Act	Pull	7	Short	8	0.875
1658	1026	Neutral	800	300	Female	18	Act	Pull	8	Short	8	1
1659	1039	Neutral	800	300	Female	18	Act	Pull	8	Short	8	1
1660	1003	Angry	800	300	Female	18	Act	Pull	8	Short	8	1
1661	1015	Angry	800	300	Female	18	Act	Pull	6	Short	8	0.75
1662	1018	Angry	800	300	Female	18	Act	Pull	8	Short	8	1
1663	1020	Angry	800	300	Female	18	Act	Pull	7	Short	8	0.875
1664	1022	Angry	800	300	Female	18	Act	Pull	7	Short	8	0.875
1665	1026	Angry	800	300	Female	18	Act	Pull	8	Short	8	1
1666	1039	Angry	800	300	Female	18	Act	Pull	7	Short	8	0.875
1667	1003	Neutral	200	-300	Female	18	Act	Push	0	Short	8	0
1668	1015	Neutral	200	-300	Female	18	Act	Push	0	Short	8	0
1669	1018	Neutral	200	-300	Female	18	Act	Push	0	Short	8	0
1670	1020	Neutral	200	-300	Female	18	Act	Push	0	Short	8	0
1671	1022	Neutral	200	-300	Female	18	Act	Push	0	Short	8	0
1672	1026	Neutral	200	-300	Female	18	Act	Push	0	Short	8	0
1673	1039	Neutral	200	-300	Female	18	Act	Push	0	Short	8	0
1674	1003	Angry	200	-300	Female	18	Act	Push	0	Short	8	0
1675	1015	Angry	200	-300	Female	18	Act	Push	0	Short	8	0
1676	1018	Angry	200	-300	Female	18	Act	Push	0	Short	8	0
1677	1020	Angry	200	-300	Female	18	Act	Push	0	Short	8	0
1678	1022	Angry	200	-300	Female	18	Act	Push	0	Short	8	0
1679	1026	Angry	200	-300	Female	18	Act	Push	0	Short	8	0
1680	1039	Angry	200	-300	Female	18	Act	Push	1	Short	8	0.125
1681	1003	Neutral	300	-200	Female	18	Act	Push	0	Short	8	0
1682	1015	Neutral	300	-200	Female	18	Act	Push	0	Short	8	0
1683	1018	Neutral	300	-200	Female	18	Act	Push	1	Short	8	0.125
1684	1020	Neutral	300	-200	Female	18	Act	Push	2	Short	8	0.25
1685	1022	Neutral	300	-200	Female	18	Act	Push	0	Short	8	0
1686	1026	Neutral	300	-200	Female	18	Act	Push	0	Short	8	0
1687	1039	Neutral	300	-200	Female	18	Act	Push	0	Short	8	0
1688	1003	Angry	300	-200	Female	18	Act	Push	0	Short	8	0
1689	1015	Angry	300	-200	Female	18	Act	Push	0	Short	8	0
1690	1018	Angry	300	-200	Female	18	Act	Push	1	Short	8	0.125
1691	1020	Angry	300	-200	Female	18	Act	Push	0	Short	8	0
1692	1022	Angry	300	-200	Female	18	Act	Push	2	Short	8	0.25
1693	1026	Angry	300	-200	Female	18	Act	Push	0	Short	8	0
1694	1039	Angry	300	-200	Female	18	Act	Push	0	Short	8	0
1695	1003	Neutral	400	-100	Female	18	Act	Push	0	Short	8	0
1696	1015	Neutral	400	-100	Female	18	Act	Push	1	Short	8	0.125
1697	1018	Neutral	400	-100	Female	18	Act	Push	2	Short	8	0.25
1698	1020	Neutral	400	-100	Female	18	Act	Push	2	Short	8	0.25
1699	1022	Neutral	400	-100	Female	18	Act	Push	4	Short	8	0.5
1700	1026	Neutral	400	-100	Female	18	Act	Push	2	Short	8	0.25
1701	1039	Neutral	400	-100	Female	18	Act	Push	0	Short	8	0
1702	1003	Angry	400	-100	Female	18	Act	Push	1	Short	8	0.125
1703	1015	Angry	400	-100	Female	18	Act	Push	0	Short	8	0
1704	1018	Angry	400	-100	Female	18	Act	Push	1	Short	8	0.125
1705	1020	Angry	400	-100	Female	18	Act	Push	2	Short	8	0.25
1706	1022	Angry	400	-100	Female	18	Act	Push	5	Short	8	0.625
1707	1026	Angry	400	-100	Female	18	Act	Push	4	Short	8	0.5
1708	1039	Angry	400	-100	Female	18	Act	Push	0	Short	8	0
1709	1003	Neutral	500	0	Female	18	Act	Push	7	Short	8	0.875
1710	1015	Neutral	500	0	Female	18	Act	Push	3	Short	8	0.375
1711	1018	Neutral	500	0	Female	18	Act	Push	5	Short	8	0.625
1712	1020	Neutral	500	0	Female	18	Act	Push	4	Short	8	0.5
1713	1022	Neutral	500	0	Female	18	Act	Push	7	Short	8	0.875
1714	1026	Neutral	500	0	Female	18	Act	Push	4	Short	8	0.5
1715	1039	Neutral	500	0	Female	18	Act	Push	6	Short	8	0.75
1716	1003	Angry	500	0	Female	18	Act	Push	2	Short	8	0.25
1717	1015	Angry	500	0	Female	18	Act	Push	2	Short	8	0.25
1718	1018	Angry	500	0	Female	18	Act	Push	5	Short	8	0.625
1719	1020	Angry	500	0	Female	18	Act	Push	2	Short	8	0.25
1720	1022	Angry	500	0	Female	18	Act	Push	3	Short	8	0.375
1721	1026	Angry	500	0	Female	18	Act	Push	2	Short	8	0.25
1722	1039	Angry	500	0	Female	18	Act	Push	5	Short	8	0.625
1723	1003	Neutral	600	100	Female	18	Act	Push	7	Short	8	0.875
1724	1015	Neutral	600	100	Female	18	Act	Push	6	Short	8	0.75
1725	1018	Neutral	600	100	Female	18	Act	Push	5	Short	8	0.625
1726	1020	Neutral	600	100	Female	18	Act	Push	6	Short	8	0.75
1727	1022	Neutral	600	100	Female	18	Act	Push	4	Short	8	0.5
1728	1026	Neutral	600	100	Female	18	Act	Push	8	Short	8	1
1729	1039	Neutral	600	100	Female	18	Act	Push	7	Short	8	0.875
1730	1003	Angry	600	100	Female	18	Act	Push	7	Short	8	0.875
1731	1015	Angry	600	100	Female	18	Act	Push	3	Short	8	0.375
1732	1018	Angry	600	100	Female	18	Act	Push	4	Short	8	0.5
1733	1020	Angry	600	100	Female	18	Act	Push	6	Short	8	0.75
1734	1022	Angry	600	100	Female	18	Act	Push	6	Short	8	0.75
1735	1026	Angry	600	100	Female	18	Act	Push	8	Short	8	1
1736	1039	Angry	600	100	Female	18	Act	Push	6	Short	8	0.75
1737	1003	Neutral	700	200	Female	18	Act	Push	6	Short	8	0.75
1738	1015	Neutral	700	200	Female	18	Act	Push	6	Short	8	0.75
1739	1018	Neutral	700	200	Female	18	Act	Push	7	Short	8	0.875
1740	1020	Neutral	700	200	Female	18	Act	Push	5	Short	8	0.625
1741	1022	Neutral	700	200	Female	18	Act	Push	6	Short	8	0.75
1742	1026	Neutral	700	200	Female	18	Act	Push	8	Short	8	1
1743	1039	Neutral	700	200	Female	18	Act	Push	8	Short	8	1
1744	1003	Angry	700	200	Female	18	Act	Push	8	Short	8	1
1745	1015	Angry	700	200	Female	18	Act	Push	5	Short	8	0.625
1746	1018	Angry	700	200	Female	18	Act	Push	7	Short	8	0.875
1747	1020	Angry	700	200	Female	18	Act	Push	5	Short	8	0.625
1748	1022	Angry	700	200	Female	18	Act	Push	8	Short	8	1
1749	1026	Angry	700	200	Female	18	Act	Push	8	Short	8	1
1750	1039	Angry	700	200	Female	18	Act	Push	8	Short	8	1
1751	1003	Neutral	800	300	Female	18	Act	Push	7	Short	8	0.875
1752	1015	Neutral	800	300	Female	18	Act	Push	4	Short	8	0.5
1753	1018	Neutral	800	300	Female	18	Act	Push	8	Short	8	1
1754	1020	Neutral	800	300	Female	18	Act	Push	7	Short	8	0.875
1755	1022	Neutral	800	300	Female	18	Act	Push	5	Short	8	0.625
1756	1026	Neutral	800	300	Female	18	Act	Push	7	Short	8	0.875
1757	1039	Neutral	800	300	Female	18	Act	Push	6	Short	8	0.75
1758	1003	Angry	800	300	Female	18	Act	Push	8	Short	8	1
1759	1015	Angry	800	300	Female	18	Act	Push	5	Short	8	0.625
1760	1018	Angry	800	300	Female	18	Act	Push	4	Short	8	0.5
1761	1020	Angry	800	300	Female	18	Act	Push	4	Short	8	0.5
1762	1022	Angry	800	300	Female	18	Act	Push	7	Short	8	0.875
1763	1026	Angry	800	300	Female	18	Act	Push	7	Short	8	0.875
1764	1039	Angry	800	300	Female	18	Act	Push	8	Short	8	1
1765	1036	Neutral	200	-300	Male	18	Hold	Hold	0	Short	8	0
1766	1036	Angry	200	-300	Male	18	Hold	Hold	0	Short	8	0
1767	1036	Neutral	300	-200	Male	18	Hold	Hold	0	Short	8	0
1768	1036	Angry	300	-200	Male	18	Hold	Hold	0	Short	8	0
1769	1036	Neutral	400	-100	Male	18	Hold	Hold	0	Short	8	0
1770	1036	Angry	400	-100	Male	18	Hold	Hold	2	Short	8	0.25
1771	1036	Neutral	500	0	Male	18	Hold	Hold	3	Short	8	0.375
1772	1036	Angry	500	0	Male	18	Hold	Hold	4	Short	8	0.5
1773	1036	Neutral	600	100	Male	18	Hold	Hold	3	Short	8	0.375
1774	1036	Angry	600	100	Male	18	Hold	Hold	3	Short	8	0.375
1775	1036	Neutral	700	200	Male	18	Hold	Hold	3	Short	8	0.375
1776	1036	Angry	700	200	Male	18	Hold	Hold	5	Short	8	0.625
1777	1036	Neutral	800	300	Male	18	Hold	Hold	5	Short	8	0.625
1778	1036	Angry	800	300	Male	18	Hold	Hold	7	Short	8	0.875
1779	1036	Neutral	200	-300	Male	18	Act	Pull	0	Short	8	0
1780	1036	Angry	200	-300	Male	18	Act	Pull	1	Short	8	0.125
1781	1036	Neutral	300	-200	Male	18	Act	Pull	0	Short	8	0
1782	1036	Angry	300	-200	Male	18	Act	Pull	0	Short	8	0
1783	1036	Neutral	400	-100	Male	18	Act	Pull	1	Short	8	0.125
1784	1036	Angry	400	-100	Male	18	Act	Pull	3	Short	8	0.375
1785	1036	Neutral	500	0	Male	18	Act	Pull	3	Short	8	0.375
1786	1036	Angry	500	0	Male	18	Act	Pull	3	Short	8	0.375
1787	1036	Neutral	600	100	Male	18	Act	Pull	4	Short	8	0.5
1788	1036	Angry	600	100	Male	18	Act	Pull	4	Short	8	0.5
1789	1036	Neutral	700	200	Male	18	Act	Pull	2	Short	8	0.25
1790	1036	Angry	700	200	Male	18	Act	Pull	5	Short	8	0.625
1791	1036	Neutral	800	300	Male	18	Act	Pull	5	Short	8	0.625
1792	1036	Angry	800	300	Male	18	Act	Pull	5	Short	8	0.625
1793	1036	Neutral	200	-300	Male	18	Act	Push	0	Short	8	0
1794	1036	Angry	200	-300	Male	18	Act	Push	0	Short	8	0
1795	1036	Neutral	300	-200	Male	18	Act	Push	1	Short	8	0.125
1796	1036	Angry	300	-200	Male	18	Act	Push	2	Short	8	0.25
1797	1036	Neutral	400	-100	Male	18	Act	Push	1	Short	8	0.125
1798	1036	Angry	400	-100	Male	18	Act	Push	1	Short	8	0.125
1799	1036	Neutral	500	0	Male	18	Act	Push	5	Short	8	0.625
1800	1036	Angry	500	0	Male	18	Act	Push	2	Short	8	0.25
1801	1036	Neutral	600	100	Male	18	Act	Push	6	Short	8	0.75
1802	1036	Angry	600	100	Male	18	Act	Push	5	Short	8	0.625
1803	1036	Neutral	700	200	Male	18	Act	Push	6	Short	8	0.75
1804	1036	Angry	700	200	Male	18	Act	Push	8	Short	8	1
1805	1036	Neutral	800	300	Male	18	Act	Push	8	Short	8	1
1806	1036	Angry	800	300	Male	18	Act	Push	7	Short	8	0.875
1808	1009	Neutral	200	-300	Female	19	Hold	Hold	0	Short	8	0
1809	1010	Neutral	200	-300	Female	19	Hold	Hold	0	Short	8	0
1810	1011	Neutral	200	-300	Female	19	Hold	Hold	0	Short	8	0
1811	1012	Neutral	200	-300	Female	19	Hold	Hold	0	Short	8	0
1812	1016	Neutral	200	-300	Female	19	Hold	Hold	0	Short	8	0
1813	1019	Neutral	200	-300	Female	19	Hold	Hold	0	Short	8	0
1814	1021	Neutral	200	-300	Female	19	Hold	Hold	0	Short	8	0
1815	1025	Neutral	200	-300	Female	19	Hold	Hold	0	Short	8	0
1816	1027	Neutral	200	-300	Female	19	Hold	Hold	0	Short	8	0
1817	1030	Neutral	200	-300	Female	19	Hold	Hold	0	Short	8	0
1818	1033	Neutral	200	-300	Female	19	Hold	Hold	0	Short	8	0
1819	1037	Neutral	200	-300	Female	19	Hold	Hold	0	Short	8	0
1820	1038	Neutral	200	-300	Female	19	Hold	Hold	1	Short	8	0.125
1821	1040	Neutral	200	-300	Female	19	Hold	Hold	0	Short	8	0
1823	1009	Angry	200	-300	Female	19	Hold	Hold	0	Short	8	0
1824	1010	Angry	200	-300	Female	19	Hold	Hold	0	Short	8	0
1825	1011	Angry	200	-300	Female	19	Hold	Hold	0	Short	8	0
1826	1012	Angry	200	-300	Female	19	Hold	Hold	0	Short	8	0
1827	1016	Angry	200	-300	Female	19	Hold	Hold	0	Short	8	0
1828	1019	Angry	200	-300	Female	19	Hold	Hold	0	Short	8	0
1829	1021	Angry	200	-300	Female	19	Hold	Hold	0	Short	8	0
1830	1025	Angry	200	-300	Female	19	Hold	Hold	0	Short	8	0
1831	1027	Angry	200	-300	Female	19	Hold	Hold	0	Short	8	0
1832	1030	Angry	200	-300	Female	19	Hold	Hold	0	Short	8	0
1833	1033	Angry	200	-300	Female	19	Hold	Hold	0	Short	8	0
1834	1037	Angry	200	-300	Female	19	Hold	Hold	0	Short	8	0
1835	1038	Angry	200	-300	Female	19	Hold	Hold	0	Short	8	0
1836	1040	Angry	200	-300	Female	19	Hold	Hold	0	Short	8	0
1838	1009	Neutral	300	-200	Female	19	Hold	Hold	0	Short	8	0
1839	1010	Neutral	300	-200	Female	19	Hold	Hold	1	Short	8	0.125
1840	1011	Neutral	300	-200	Female	19	Hold	Hold	0	Short	8	0
1841	1012	Neutral	300	-200	Female	19	Hold	Hold	0	Short	8	0
1842	1016	Neutral	300	-200	Female	19	Hold	Hold	0	Short	8	0
1843	1019	Neutral	300	-200	Female	19	Hold	Hold	0	Short	8	0
1844	1021	Neutral	300	-200	Female	19	Hold	Hold	0	Short	8	0
1845	1025	Neutral	300	-200	Female	19	Hold	Hold	0	Short	8	0
1846	1027	Neutral	300	-200	Female	19	Hold	Hold	0	Short	8	0
1847	1030	Neutral	300	-200	Female	19	Hold	Hold	0	Short	8	0
1848	1033	Neutral	300	-200	Female	19	Hold	Hold	0	Short	8	0
1849	1037	Neutral	300	-200	Female	19	Hold	Hold	0	Short	8	0
1850	1038	Neutral	300	-200	Female	19	Hold	Hold	0	Short	8	0
1851	1040	Neutral	300	-200	Female	19	Hold	Hold	0	Short	8	0
1853	1009	Angry	300	-200	Female	19	Hold	Hold	0	Short	8	0
1854	1010	Angry	300	-200	Female	19	Hold	Hold	2	Short	8	0.25
1855	1011	Angry	300	-200	Female	19	Hold	Hold	0	Short	8	0
1856	1012	Angry	300	-200	Female	19	Hold	Hold	0	Short	8	0
1857	1016	Angry	300	-200	Female	19	Hold	Hold	0	Short	8	0
1858	1019	Angry	300	-200	Female	19	Hold	Hold	2	Short	8	0.25
1859	1021	Angry	300	-200	Female	19	Hold	Hold	2	Short	8	0.25
1860	1025	Angry	300	-200	Female	19	Hold	Hold	0	Short	8	0
1861	1027	Angry	300	-200	Female	19	Hold	Hold	0	Short	8	0
1862	1030	Angry	300	-200	Female	19	Hold	Hold	1	Short	8	0.125
1863	1033	Angry	300	-200	Female	19	Hold	Hold	0	Short	8	0
1864	1037	Angry	300	-200	Female	19	Hold	Hold	0	Short	8	0
1865	1038	Angry	300	-200	Female	19	Hold	Hold	0	Short	8	0
1866	1040	Angry	300	-200	Female	19	Hold	Hold	0	Short	8	0
1868	1009	Neutral	400	-100	Female	19	Hold	Hold	0	Short	8	0
1869	1010	Neutral	400	-100	Female	19	Hold	Hold	1	Short	8	0.125
1870	1011	Neutral	400	-100	Female	19	Hold	Hold	0	Short	8	0
1871	1012	Neutral	400	-100	Female	19	Hold	Hold	0	Short	8	0
1872	1016	Neutral	400	-100	Female	19	Hold	Hold	1	Short	8	0.125
1873	1019	Neutral	400	-100	Female	19	Hold	Hold	2	Short	8	0.25
1874	1021	Neutral	400	-100	Female	19	Hold	Hold	2	Short	8	0.25
1875	1025	Neutral	400	-100	Female	19	Hold	Hold	4	Short	8	0.5
1876	1027	Neutral	400	-100	Female	19	Hold	Hold	1	Short	8	0.125
1877	1030	Neutral	400	-100	Female	19	Hold	Hold	1	Short	8	0.125
1878	1033	Neutral	400	-100	Female	19	Hold	Hold	0	Short	8	0
1879	1037	Neutral	400	-100	Female	19	Hold	Hold	2	Short	8	0.25
1880	1038	Neutral	400	-100	Female	19	Hold	Hold	2	Short	8	0.25
1881	1040	Neutral	400	-100	Female	19	Hold	Hold	1	Short	8	0.125
1883	1009	Angry	400	-100	Female	19	Hold	Hold	0	Short	8	0
1884	1010	Angry	400	-100	Female	19	Hold	Hold	3	Short	8	0.375
1885	1011	Angry	400	-100	Female	19	Hold	Hold	0	Short	8	0
1886	1012	Angry	400	-100	Female	19	Hold	Hold	1	Short	8	0.125
1887	1016	Angry	400	-100	Female	19	Hold	Hold	0	Short	8	0
1888	1019	Angry	400	-100	Female	19	Hold	Hold	3	Short	8	0.375
1889	1021	Angry	400	-100	Female	19	Hold	Hold	2	Short	8	0.25
1890	1025	Angry	400	-100	Female	19	Hold	Hold	4	Short	8	0.5
1891	1027	Angry	400	-100	Female	19	Hold	Hold	2	Short	8	0.25
1892	1030	Angry	400	-100	Female	19	Hold	Hold	2	Short	8	0.25
1893	1033	Angry	400	-100	Female	19	Hold	Hold	0	Short	8	0
1894	1037	Angry	400	-100	Female	19	Hold	Hold	0	Short	8	0
1895	1038	Angry	400	-100	Female	19	Hold	Hold	2	Short	8	0.25
1896	1040	Angry	400	-100	Female	19	Hold	Hold	3	Short	8	0.375
1898	1009	Neutral	500	0	Female	19	Hold	Hold	1	Short	8	0.125
1899	1010	Neutral	500	0	Female	19	Hold	Hold	5	Short	8	0.625
1900	1011	Neutral	500	0	Female	19	Hold	Hold	2	Short	8	0.25
1901	1012	Neutral	500	0	Female	19	Hold	Hold	3	Short	8	0.375
1902	1016	Neutral	500	0	Female	19	Hold	Hold	6	Short	8	0.75
1903	1019	Neutral	500	0	Female	19	Hold	Hold	4	Short	8	0.5
1904	1021	Neutral	500	0	Female	19	Hold	Hold	6	Short	8	0.75
1905	1025	Neutral	500	0	Female	19	Hold	Hold	6	Short	8	0.75
1906	1027	Neutral	500	0	Female	19	Hold	Hold	3	Short	8	0.375
1907	1030	Neutral	500	0	Female	19	Hold	Hold	6	Short	8	0.75
1908	1033	Neutral	500	0	Female	19	Hold	Hold	1	Short	8	0.125
1909	1037	Neutral	500	0	Female	19	Hold	Hold	3	Short	8	0.375
1910	1038	Neutral	500	0	Female	19	Hold	Hold	6	Short	8	0.75
1911	1040	Neutral	500	0	Female	19	Hold	Hold	2	Short	8	0.25
1913	1009	Angry	500	0	Female	19	Hold	Hold	2	Short	8	0.25
1914	1010	Angry	500	0	Female	19	Hold	Hold	4	Short	8	0.5
1915	1011	Angry	500	0	Female	19	Hold	Hold	1	Short	8	0.125
1916	1012	Angry	500	0	Female	19	Hold	Hold	3	Short	8	0.375
1917	1016	Angry	500	0	Female	19	Hold	Hold	2	Short	8	0.25
1918	1019	Angry	500	0	Female	19	Hold	Hold	6	Short	8	0.75
1919	1021	Angry	500	0	Female	19	Hold	Hold	5	Short	8	0.625
1920	1025	Angry	500	0	Female	19	Hold	Hold	6	Short	8	0.75
1921	1027	Angry	500	0	Female	19	Hold	Hold	3	Short	8	0.375
1922	1030	Angry	500	0	Female	19	Hold	Hold	3	Short	8	0.375
1923	1033	Angry	500	0	Female	19	Hold	Hold	3	Short	8	0.375
1924	1037	Angry	500	0	Female	19	Hold	Hold	2	Short	8	0.25
1925	1038	Angry	500	0	Female	19	Hold	Hold	6	Short	8	0.75
1926	1040	Angry	500	0	Female	19	Hold	Hold	7	Short	8	0.875
1928	1009	Neutral	600	100	Female	19	Hold	Hold	1	Short	8	0.125
1929	1010	Neutral	600	100	Female	19	Hold	Hold	6	Short	8	0.75
1930	1011	Neutral	600	100	Female	19	Hold	Hold	5	Short	8	0.625
1931	1012	Neutral	600	100	Female	19	Hold	Hold	5	Short	8	0.625
1932	1016	Neutral	600	100	Female	19	Hold	Hold	5	Short	8	0.625
1933	1019	Neutral	600	100	Female	19	Hold	Hold	7	Short	8	0.875
1934	1021	Neutral	600	100	Female	19	Hold	Hold	7	Short	8	0.875
1935	1025	Neutral	600	100	Female	19	Hold	Hold	8	Short	8	1
1936	1027	Neutral	600	100	Female	19	Hold	Hold	6	Short	8	0.75
1937	1030	Neutral	600	100	Female	19	Hold	Hold	6	Short	8	0.75
1938	1033	Neutral	600	100	Female	19	Hold	Hold	6	Short	8	0.75
1939	1037	Neutral	600	100	Female	19	Hold	Hold	5	Short	8	0.625
1940	1038	Neutral	600	100	Female	19	Hold	Hold	5	Short	8	0.625
1941	1040	Neutral	600	100	Female	19	Hold	Hold	5	Short	8	0.625
1943	1009	Angry	600	100	Female	19	Hold	Hold	5	Short	8	0.625
1944	1010	Angry	600	100	Female	19	Hold	Hold	7	Short	8	0.875
1945	1011	Angry	600	100	Female	19	Hold	Hold	1	Short	8	0.125
1946	1012	Angry	600	100	Female	19	Hold	Hold	6	Short	8	0.75
1947	1016	Angry	600	100	Female	19	Hold	Hold	5	Short	8	0.625
1948	1019	Angry	600	100	Female	19	Hold	Hold	5	Short	8	0.625
1949	1021	Angry	600	100	Female	19	Hold	Hold	7	Short	8	0.875
1950	1025	Angry	600	100	Female	19	Hold	Hold	8	Short	8	1
1951	1027	Angry	600	100	Female	19	Hold	Hold	6	Short	8	0.75
1952	1030	Angry	600	100	Female	19	Hold	Hold	5	Short	8	0.625
1953	1033	Angry	600	100	Female	19	Hold	Hold	5	Short	8	0.625
1954	1037	Angry	600	100	Female	19	Hold	Hold	3	Short	8	0.375
1955	1038	Angry	600	100	Female	19	Hold	Hold	5	Short	8	0.625
1956	1040	Angry	600	100	Female	19	Hold	Hold	5	Short	8	0.625
1958	1009	Neutral	700	200	Female	19	Hold	Hold	5	Short	8	0.625
1959	1010	Neutral	700	200	Female	19	Hold	Hold	6	Short	8	0.75
1960	1011	Neutral	700	200	Female	19	Hold	Hold	3	Short	8	0.375
1961	1012	Neutral	700	200	Female	19	Hold	Hold	7	Short	8	0.875
1962	1016	Neutral	700	200	Female	19	Hold	Hold	6	Short	8	0.75
1963	1019	Neutral	700	200	Female	19	Hold	Hold	7	Short	8	0.875
1964	1021	Neutral	700	200	Female	19	Hold	Hold	7	Short	8	0.875
1965	1025	Neutral	700	200	Female	19	Hold	Hold	7	Short	8	0.875
1966	1027	Neutral	700	200	Female	19	Hold	Hold	7	Short	8	0.875
1967	1030	Neutral	700	200	Female	19	Hold	Hold	7	Short	8	0.875
1968	1033	Neutral	700	200	Female	19	Hold	Hold	6	Short	8	0.75
1969	1037	Neutral	700	200	Female	19	Hold	Hold	2	Short	8	0.25
1970	1038	Neutral	700	200	Female	19	Hold	Hold	7	Short	8	0.875
1971	1040	Neutral	700	200	Female	19	Hold	Hold	6	Short	8	0.75
1973	1009	Angry	700	200	Female	19	Hold	Hold	5	Short	8	0.625
1974	1010	Angry	700	200	Female	19	Hold	Hold	7	Short	8	0.875
1975	1011	Angry	700	200	Female	19	Hold	Hold	6	Short	8	0.75
1976	1012	Angry	700	200	Female	19	Hold	Hold	7	Short	8	0.875
1977	1016	Angry	700	200	Female	19	Hold	Hold	5	Short	8	0.625
1978	1019	Angry	700	200	Female	19	Hold	Hold	8	Short	8	1
1979	1021	Angry	700	200	Female	19	Hold	Hold	8	Short	8	1
1980	1025	Angry	700	200	Female	19	Hold	Hold	8	Short	8	1
1981	1027	Angry	700	200	Female	19	Hold	Hold	8	Short	8	1
1982	1030	Angry	700	200	Female	19	Hold	Hold	7	Short	8	0.875
1983	1033	Angry	700	200	Female	19	Hold	Hold	6	Short	8	0.75
1984	1037	Angry	700	200	Female	19	Hold	Hold	7	Short	8	0.875
1985	1038	Angry	700	200	Female	19	Hold	Hold	6	Short	8	0.75
1986	1040	Angry	700	200	Female	19	Hold	Hold	7	Short	8	0.875
1988	1009	Neutral	800	300	Female	19	Hold	Hold	8	Short	8	1
1989	1010	Neutral	800	300	Female	19	Hold	Hold	7	Short	8	0.875
1990	1011	Neutral	800	300	Female	19	Hold	Hold	7	Short	8	0.875
1991	1012	Neutral	800	300	Female	19	Hold	Hold	7	Short	8	0.875
1992	1016	Neutral	800	300	Female	19	Hold	Hold	8	Short	8	1
1993	1019	Neutral	800	300	Female	19	Hold	Hold	8	Short	8	1
1994	1021	Neutral	800	300	Female	19	Hold	Hold	7	Short	8	0.875
1995	1025	Neutral	800	300	Female	19	Hold	Hold	8	Short	8	1
1996	1027	Neutral	800	300	Female	19	Hold	Hold	7	Short	8	0.875
1997	1030	Neutral	800	300	Female	19	Hold	Hold	8	Short	8	1
1998	1033	Neutral	800	300	Female	19	Hold	Hold	7	Short	8	0.875
1999	1037	Neutral	800	300	Female	19	Hold	Hold	7	Short	8	0.875
2000	1038	Neutral	800	300	Female	19	Hold	Hold	6	Short	8	0.75
2001	1040	Neutral	800	300	Female	19	Hold	Hold	5	Short	8	0.625
2003	1009	Angry	800	300	Female	19	Hold	Hold	6	Short	8	0.75
2004	1010	Angry	800	300	Female	19	Hold	Hold	6	Short	8	0.75
2005	1011	Angry	800	300	Female	19	Hold	Hold	7	Short	8	0.875
2006	1012	Angry	800	300	Female	19	Hold	Hold	8	Short	8	1
2007	1016	Angry	800	300	Female	19	Hold	Hold	6	Short	8	0.75
2008	1019	Angry	800	300	Female	19	Hold	Hold	8	Short	8	1
2009	1021	Angry	800	300	Female	19	Hold	Hold	7	Short	8	0.875
2010	1025	Angry	800	300	Female	19	Hold	Hold	7	Short	8	0.875
2011	1027	Angry	800	300	Female	19	Hold	Hold	6	Short	8	0.75
2012	1030	Angry	800	300	Female	19	Hold	Hold	7	Short	8	0.875
2013	1033	Angry	800	300	Female	19	Hold	Hold	8	Short	8	1
[truncated: 983 more rows]
